# Supplementary material for: Global, regional and national burden of rheumatoid arthritis from 1990 to 2021, with projections of incidence to 2050: a systematic and comprehensive analysis of the Global Burden of Disease study 2021
Source: Biomark Res. 2025 Mar 24;13:47. doi: 10.1186/s40364-025-00760-8 (PMC11931880; doi:10.1186/s40364-025-00760-8)
Supplement: Supplementary file 2 — Supplementary Material 2. [file 40364_2025_760_MOESM2_ESM.xlsx]

## Sheet: Table S1
Table S1. Prevalence, Incidence and DALYs of RA in 1990 and 2021 for both sexes and 27 GBD regions, with AAPC from 1990 to 2021 (generated from data available from https://vizhub.healthdata.org/gbd-results/)
	1990		2021		1990-2021
	Counts (95% UI)	ASR per 100,000 (95% UI)	Counts (95% UI)	ASR per 100,000 (95% UI)	% Change in counts between 1990 and 2021 (95% UI)	AAPC in ASR from 1990 to 2021 (95% CI)	AAPC P-value
Prevalence
Global	7959055 (7041419 to 9085469)	182.54 (161.59 to 207.48)	17924667 (15973178 to 20303303)	208.9 (186.34 to 236.33)	125 (121 to 130)	0.441 (0.419 to 0.464)	<0.001
High SDI	2763440 (2503601 to 3084589)	263.15 (238.33 to 294.74)	4823674 (4405653 to 5320056)	282.73 (256.44 to 313.88)	75 (72 to 77)	0.238 (0.199 to 0.278)	<0.001
High-middle SDI	1808941 (1580264 to 2082422)	172.09 (150.29 to 197.2)	3839358 (3402908 to 4364606)	213.28 (188.45 to 242.99)	112 (106 to 118)	0.696 (0.685 to 0.708)	<0.001
Middle SDI	2213897 (1907145 to 2562915)	171.71 (150.6 to 197.15)	5792479 (5116784 to 6613510)	209.61 (185.51 to 238.44)	162 (153 to 172)	0.645 (0.632 to 0.657)	<0.001
Low-middle SDI	916740 (791756 to 1076101)	121.21 (105.91 to 140.23)	2731071 (2419932 to 3150263)	168.37 (149.42 to 192.37)	198 (189 to 207)	1.069 (1.049 to 1.09)	<0.001
Low SDI	249338 (210983 to 297106)	86.9 (75.82 to 101.16)	726534 (623789 to 855562)	110.98 (98.21 to 127.44)	191 (186 to 197)	0.794 (0.768 to 0.82)	<0.001
Andean Latin America	71325 (62142 to 81083)	261.9 (231.95 to 294.69)	279947 (247543 to 315605)	432.76 (384.44 to 486.44)	292 (269 to 314)	1.637 (1.591 to 1.682)	<0.001
Australasia	72652 (64699 to 81964)	313.85 (278.08 to 355.84)	165014 (146786 to 185053)	354.82 (312.15 to 402.78)	127 (115 to 138)	0.398 (0.379 to 0.417)	<0.001
Caribbean	33303 (28819 to 38638)	115.74 (100.81 to 133.88)	80490 (70375 to 92058)	153.28 (133.69 to 175.61)	142 (131 to 155)	0.911 (0.9 to 0.923)	<0.001
Central Asia	70314 (60376 to 82366)	128.69 (112.13 to 148.85)	178265 (154583 to 202276)	185.43 (162.32 to 209.65)	154 (141 to 169)	1.189 (1.162 to 1.215)	<0.001
Central Europe	244992 (214757 to 279091)	168.01 (145.91 to 192.07)	353898 (313573 to 398598)	201.8 (176.29 to 229.77)	44 (41 to 48)	0.597 (0.586 to 0.609)	<0.001
Central Latin America	296684 (256565 to 337545)	287.75 (254.55 to 322.56)	946078 (837423 to 1057065)	360.24 (320.08 to 401.87)	219 (209 to 230)	0.731 (0.712 to 0.751)	<0.001
Central Sub-Saharan Africa	25973 (22127 to 30332)	86.6 (75.99 to 99.42)	81310 (69457 to 94541)	104.67 (92.38 to 119.14)	213 (203 to 225)	0.613 (0.593 to 0.634)	<0.001
East Asia	2100400 (1797696 to 2457129)	204.04 (176.45 to 236.06)	4890488 (4268957 to 5597909)	238.79 (209.5 to 275.2)	133 (124 to 144)	0.512 (0.494 to 0.529)	<0.001
Eastern Europe	384275 (332261 to 441912)	144.56 (123.99 to 167.27)	509963 (447452 to 577917)	175.91 (152.61 to 201.3)	33 (30 to 36)	0.638 (0.62 to 0.657)	<0.001
Eastern Sub-Saharan Africa	74596 (63192 to 88977)	76.35 (66.51 to 88.54)	203548 (171395 to 241552)	86.56 (75.82 to 99.71)	173 (167 to 179)	0.405 (0.377 to 0.433)	<0.001
High-income Asia Pacific	592972 (522707 to 682665)	289.76 (255.54 to 333.43)	909475 (812868 to 1023460)	267.27 (234.98 to 305.05)	53 (48 to 59)	-0.249 (-0.289 to -0.209)	<0.001
High-income North America	829815 (766131 to 896924)	253.61 (234.71 to 275.98)	1655786 (1540092 to 1793938)	300.45 (279.54 to 325.66)	100 (96 to 103)	0.554 (0.515 to 0.594)	<0.001
North Africa and Middle East	183869 (156155 to 217387)	77.47 (66.58 to 90.18)	696923 (600267 to 808015)	118.34 (103.04 to 135.92)	279 (264 to 295)	1.378 (1.355 to 1.401)	<0.001
Oceania	1967 (1587 to 2426)	42.76 (35.14 to 51.85)	5648 (4620 to 6791)	50.75 (42.63 to 60.28)	187 (172 to 201)	0.555 (0.529 to 0.581)	<0.001
South Asia	1025289 (879018 to 1208897)	145.42 (126.64 to 169.62)	3356546 (2923451 to 3899299)	206.67 (181.24 to 237.01)	227 (217 to 237)	1.147 (1.124 to 1.169)	<0.001
Southeast Asia	185416 (154951 to 223845)	55.46 (47.4 to 65.52)	542213 (460504 to 644358)	74.62 (64.01 to 87.73)	192 (179 to 207)	0.947 (0.923 to 0.971)	<0.001
Southern Latin America	77179 (67274 to 88809)	164.02 (143.42 to 188.63)	215374 (193283 to 241137)	267.62 (239.07 to 301.08)	179 (165 to 196)	1.592 (1.572 to 1.612)	<0.001
Southern Sub-Saharan Africa	104499 (90830 to 118637)	289.57 (253.22 to 326.56)	191178 (166314 to 217883)	262.29 (230.5 to 296.17)	83 (77 to 88)	-0.32 (-0.331 to -0.308)	<0.001
Tropical Latin America	210469 (173193 to 250331)	167.42 (139.12 to 197.72)	435025 (367255 to 508968)	168.76 (142.13 to 197.32)	107 (99 to 116)	-0.004 (-0.059 to 0.05)	0.875
Western Europe	1315705 (1178741 to 1478059)	255.92 (227.08 to 290.86)	2043824 (1842355 to 2261732)	285.97 (253.69 to 322.49)	55 (52 to 59)	0.358 (0.337 to 0.379)	<0.001
Western Sub-Saharan Africa	57359 (46460 to 70444)	48.63 (40.49 to 58.64)	183674 (149472 to 225074)	61.79 (51.74 to 73.64)	220 (210 to 231)	0.777 (0.758 to 0.797)	<0.001
Incidence
Global	488269 (435015 to 545895)	10.42 (9.32 to 11.64)	1000319 (902687 to 1114213)	11.8 (10.64 to 13.12)	105 (98 to 111)	0.406 (0.388 to 0.424)	<0.001
High SDI	159835 (144136 to 177741)	15.87 (14.3 to 17.64)	255315 (231186 to 282039)	16.88 (15.44 to 18.47)	60 (55 to 64)	0.206 (0.166 to 0.246)	<0.001
High-middle SDI	101601 (89922 to 114554)	9.36 (8.29 to 10.55)	190166 (169306 to 213515)	11.66 (10.43 to 12.97)	87 (78 to 98)	0.712 (0.693 to 0.731)	<0.001
Middle SDI	142436 (124527 to 161709)	9.72 (8.61 to 10.95)	321824 (287295 to 361682)	11.9 (10.67 to 13.38)	126 (114 to 139)	0.654 (0.639 to 0.668)	<0.001
Low-middle SDI	65828 (57842 to 75284)	7.88 (6.97 to 8.93)	180057 (160663 to 202101)	10.49 (9.36 to 11.78)	174 (164 to 182)	0.934 (0.913 to 0.954)	<0.001
Low SDI	18210 (15885 to 20960)	5.63 (4.99 to 6.39)	52398 (46046 to 59971)	7.04 (6.27 to 7.92)	188 (183 to 193)	0.726 (0.705 to 0.746)	<0.001
Andean Latin America	4413 (3873 to 4943)	13.57 (12.25 to 15.03)	14555 (13019 to 16096)	21.72 (19.62 to 23.94)	230 (208 to 250)	1.531 (1.474 to 1.589)	<0.001
Australasia	4645 (4172 to 5142)	20.63 (18.5 to 22.93)	9766 (8711 to 10894)	23.01 (20.53 to 25.58)	110 (98 to 123)	0.352 (0.325 to 0.379)	<0.001
Caribbean	2059 (1827 to 2330)	6.57 (5.94 to 7.32)	4174 (3757 to 4620)	8.18 (7.4 to 9.06)	103 (91 to 115)	0.709 (0.686 to 0.732)	<0.001
Central Asia	4081 (3535 to 4673)	6.48 (5.75 to 7.26)	9153 (8152 to 10188)	9.28 (8.3 to 10.27)	124 (109 to 140)	1.167 (1.131 to 1.203)	<0.001
Central Europe	11988 (10646 to 13528)	8.74 (7.73 to 9.82)	14882 (13269 to 16674)	10.54 (9.31 to 11.82)	24 (20 to 29)	0.604 (0.588 to 0.621)	<0.001
Central Latin America	20439 (18098 to 22838)	16.89 (15.1 to 18.86)	53218 (47958 to 58971)	20.11 (18.11 to 22.31)	160 (149 to 171)	0.564 (0.548 to 0.58)	<0.001
Central Sub-Saharan Africa	1864 (1636 to 2122)	5.33 (4.8 to 5.95)	5940 (5219 to 6699)	6.35 (5.72 to 7.08)	219 (207 to 230)	0.561 (0.529 to 0.592)	<0.001
East Asia	131599 (114817 to 150105)	11.52 (10.12 to 13.06)	255036 (223780 to 291265)	13.61 (12.08 to 15.42)	94 (80 to 110)	0.544 (0.527 to 0.561)	<0.001
Eastern Europe	16621 (14492 to 18778)	6.84 (5.93 to 7.78)	19118 (16896 to 21498)	8.28 (7.25 to 9.34)	15 (10 to 20)	0.619 (0.602 to 0.636)	<0.001
Eastern Sub-Saharan Africa	5570 (4857 to 6430)	4.88 (4.35 to 5.51)	15232 (13299 to 17531)	5.45 (4.9 to 6.13)	173 (168 to 179)	0.361 (0.334 to 0.387)	<0.001
High-income Asia Pacific	35873 (31332 to 41372)	17.52 (15.28 to 20.04)	43684 (38485 to 49491)	15.95 (14.22 to 17.89)	22 (16 to 28)	-0.29 (-0.323 to -0.257)	<0.001
High-income North America	48282 (44135 to 52996)	15.49 (14.2 to 16.92)	92413 (84224 to 102220)	18.53 (17.09 to 20.21)	91 (86 to 97)	0.58 (0.533 to 0.627)	<0.001
North Africa and Middle East	11090 (9534 to 12923)	3.75 (3.27 to 4.28)	35193 (30737 to 39521)	5.52 (4.84 to 6.21)	217 (199 to 237)	1.259 (1.234 to 1.284)	<0.001
Oceania	124 (102 to 149)	2.19 (1.84 to 2.58)	329 (275 to 386)	2.56 (2.2 to 2.97)	165 (151 to 180)	0.514 (0.486 to 0.543)	<0.001
South Asia	76802 (67462 to 87625)	10.02 (8.79 to 11.43)	234511 (207213 to 266928)	13.77 (12.15 to 15.66)	205 (194 to 215)	1.038 (1.003 to 1.074)	<0.001
Southeast Asia	12099 (10417 to 14221)	3.16 (2.76 to 3.64)	31154 (27367 to 35740)	4.23 (3.73 to 4.81)	157 (142 to 174)	0.939 (0.914 to 0.964)	<0.001
Southern Latin America	4516 (4024 to 5030)	9.44 (8.41 to 10.52)	11285 (10211 to 12405)	14.75 (13.28 to 16.19)	150 (138 to 164)	1.451 (1.43 to 1.472)	<0.001
Southern Sub-Saharan Africa	6543 (5701 to 7411)	14.4 (12.74 to 16.12)	10579 (9299 to 11862)	13.18 (11.72 to 14.74)	62 (55 to 69)	-0.29 (-0.312 to -0.268)	<0.001
Tropical Latin America	11505 (9576 to 13400)	7.56 (6.42 to 8.72)	18330 (15761 to 20894)	7.61 (6.53 to 8.71)	59 (51 to 71)	-0.003 (-0.061 to 0.056)	0.931
Western Europe	74241 (67131 to 82453)	15.49 (13.98 to 17.19)	109230 (98399 to 121128)	17.36 (15.74 to 19.19)	47 (43 to 51)	0.365 (0.343 to 0.386)	<0.001
Western Sub-Saharan Africa	3915 (3280 to 4697)	2.79 (2.38 to 3.25)	12534 (10472 to 14865)	3.45 (2.99 to 3.95)	220 (212 to 229)	0.686 (0.661 to 0.712)	<0.001
DALYs
Global	1545699 (1201479 to 1977786)	36.42 (28.71 to 46)	3075303 (2310381 to 3974046)	35.89 (26.95 to 46.46)	99 (90 to 106)	-0.046 (-0.098 to 0.007)	0.09
High SDI	527813 (416182 to 657888)	49.57 (38.84 to 62.18)	774616 (579737 to 998733)	44.15 (32.56 to 58.11)	47 (40 to 52)	-0.395 (-0.46 to -0.33)	<0.001
High-middle SDI	341824 (262365 to 440687)	32.83 (25.33 to 42.18)	646310 (482517 to 842256)	35.53 (26.33 to 46.93)	89 (79 to 98)	0.255 (0.163 to 0.348)	<0.001
Middle SDI	436281 (333576 to 564843)	35.87 (28.4 to 45.57)	1014159 (761009 to 1317131)	37.22 (28.13 to 48.12)	132 (118 to 146)	0.124 (0.016 to 0.232)	0.024
Low-middle SDI	191716 (147098 to 243412)	28.29 (21.91 to 35.62)	513042 (391548 to 655665)	33.46 (26.23 to 41.97)	168 (150 to 183)	0.559 (0.407 to 0.712)	<0.001
Low SDI	46708 (34548 to 63141)	17.99 (13.64 to 24.07)	125255 (90153 to 167106)	20.81 (15.75 to 27.17)	168 (145 to 187)	0.495 (0.291 to 0.7)	<0.001
Andean Latin America	12849 (9599 to 16597)	50.58 (39.15 to 63.49)	43359 (30922 to 57568)	67.82 (48.77 to 89.56)	237 (209 to 267)	0.956 (0.722 to 1.191)	<0.001
Australasia	13697 (10693 to 17121)	58.64 (45.59 to 74.03)	26017 (19300 to 33688)	54.8 (39.98 to 72.57)	90 (75 to 104)	-0.263 (-0.324 to -0.201)	<0.001
Caribbean	7044 (5481 to 9092)	25.61 (20.17 to 32.34)	15232 (11719 to 19732)	28.87 (22.15 to 37.46)	116 (102 to 133)	0.395 (0.357 to 0.433)	<0.001
Central Asia	9832 (6760 to 14077)	17.97 (12.39 to 25.51)	27178 (19307 to 37342)	28.71 (20.66 to 39.12)	176 (154 to 203)	1.45 (0.977 to 1.925)	<0.001
Central Europe	50654 (40513 to 63590)	34.43 (27.42 to 43.5)	56296 (41533 to 75250)	31.32 (22.63 to 42.57)	11 (2 to 18)	-0.316 (-0.449 to -0.183)	<0.001
Central Latin America	64006 (51278 to 80565)	66.42 (54.46 to 81.58)	177718 (137945 to 225674)	68.34 (53.32 to 86.47)	178 (163 to 192)	0.104 (-0.091 to 0.298)	0.296
Central Sub-Saharan Africa	3832 (2523 to 7252)	12.85 (8.56 to 26.61)	11399 (7621 to 17356)	14.65 (9.86 to 24.63)	197 (139 to 231)	0.41 (0.352 to 0.467)	<0.001
East Asia	415491 (317560 to 541804)	42.12 (32.93 to 53.95)	859610 (641907 to 1115845)	41.95 (31.21 to 55.02)	107 (86 to 125)	-0.016 (-0.126 to 0.095)	0.783
Eastern Europe	79205 (63022 to 100589)	29.43 (23.23 to 37.65)	99250 (77923 to 126980)	33.15 (25.49 to 42.9)	25 (20 to 32)	0.405 (0.171 to 0.64)	0.001
Eastern Sub-Saharan Africa	10813 (7205 to 16881)	11.01 (7.5 to 17.82)	28460 (18975 to 41536)	11.96 (8.16 to 17.28)	163 (125 to 177)	0.265 (0.24 to 0.29)	<0.001
High-income Asia Pacific	114102 (89268 to 145934)	56.18 (44.01 to 71.51)	154656 (116749 to 200918)	42.76 (31.54 to 56.97)	36 (30 to 41)	-0.885 (-1.032 to -0.737)	<0.001
High-income North America	146081 (112367 to 185142)	43.96 (33.57 to 55.99)	257497 (193411 to 330957)	45.94 (34.02 to 60)	76 (70 to 81)	0.117 (-0.021 to 0.257)	0.097
North Africa and Middle East	33450 (24794 to 45218)	14.63 (11.07 to 19.5)	107743 (77072 to 146611)	18.69 (13.47 to 25.18)	222 (194 to 248)	0.795 (0.761 to 0.828)	<0.001
Oceania	279 (176 to 417)	6.02 (3.87 to 8.83)	794 (513 to 1190)	7.06 (4.6 to 10.45)	184 (160 to 212)	0.516 (0.485 to 0.547)	<0.001
South Asia	214235 (162181 to 274666)	34.7 (26.62 to 44.05)	618505 (468874 to 786247)	40.01 (30.97 to 50.43)	189 (166 to 208)	0.484 (0.282 to 0.685)	<0.001
Southeast Asia	36356 (27130 to 48155)	11.75 (9 to 15.39)	95196 (70890 to 127961)	13.67 (10.33 to 18.07)	162 (141 to 181)	0.483 (0.446 to 0.52)	<0.001
Southern Latin America	15942 (12478 to 20336)	34.08 (26.77 to 43.39)	36211 (27300 to 47553)	44.56 (33.32 to 58.57)	127 (110 to 146)	0.854 (0.579 to 1.129)	<0.001
Southern Sub-Saharan Africa	21687 (17009 to 27424)	62.07 (48.98 to 77.96)	35076 (26804 to 45000)	50.49 (39.27 to 63.8)	62 (50 to 74)	-0.659 (-0.874 to -0.444)	<0.001
Tropical Latin America	35291 (25673 to 47419)	28.95 (21.37 to 38.52)	73995 (54369 to 98375)	28.77 (21.11 to 38.2)	110 (100 to 121)	-0.042 (-0.195 to 0.111)	0.591
Western Europe	252853 (199695 to 315867)	47.59 (36.93 to 60.29)	325683 (244816 to 422106)	44 (32.08 to 58.49)	29 (22 to 34)	-0.261 (-0.388 to -0.133)	<0.001
Western Sub-Saharan Africa	8001 (5246 to 11616)	6.74 (4.55 to 9.68)	25427 (16435 to 36632)	8.48 (5.68 to 12.04)	218 (206 to 231)	0.742 (0.682 to 0.801)	<0.001
GBD, Global Burden of Disease Study; UI, uncertainty interval; ASR, age-stadardised rate; AAPC, average annual percentage change; CI, confidence interval.

## Sheet: Table S2
Table S2. Prevalence of RA in 1990 and 2021 for both sexes and in 204 countries and territories, with AAPC from 1990 to 2021 (generated from data available from https://vizhub.healthdata.org/gbd-results/)
location	Counts in 1990 (95% UI)	Counts in 2021 (95% UI)	% change in counts between 1990 and 2021 (95% UI)	ASR in 1990 (95% UI)	ASR in 2021 (95% UI)	AAPC in ASR from 1990 to 2021 (95% CI)	AAPC P-Value
Afghanistan	3982 (3306 to 4674)	13312 (10904 to 15811)	234 (206 to 265)	54.95 (46 to 65.17)	70.57 (59.7 to 82.2)	0.801 (0.769 to 0.834)	<0.001
Albania	2458 (2086 to 2985)	5785 (4946 to 6767)	135 (116 to 159)	94.59 (79.78 to 114.02)	156.6 (132.78 to 183.48)	1.643 (1.545 to 1.74)	<0.001
Algeria	8546 (7044 to 10146)	34539 (28906 to 40599)	304 (273 to 336)	51 (42.51 to 60.26)	79.52 (67.26 to 92.94)	1.453 (1.433 to 1.474)	<0.001
American Samoa	24 (20 to 30)	44 (36 to 52)	79 (64 to 96)	68.37 (56.54 to 82.11)	85.31 (70.54 to 102.46)	0.714 (0.654 to 0.774)	<0.001
Andorra	92 (76 to 109)	217 (183 to 253)	137 (121 to 151)	148.19 (124.13 to 174.58)	169.03 (140.95 to 197.33)	0.427 (0.399 to 0.455)	<0.001
Angola	4684 (3963 to 5499)	18999 (16164 to 22081)	306 (282 to 329)	84.95 (74.87 to 96.7)	111.18 (97.73 to 125.01)	0.873 (0.84 to 0.907)	<0.001
Antigua and Barbuda	57 (50 to 66)	158 (136 to 183)	175 (157 to 199)	105.7 (91.41 to 121.94)	148.49 (128.44 to 171.21)	1.105 (1.076 to 1.134)	<0.001
Argentina	47402 (40696 to 55085)	114333 (100753 to 129570)	141 (125 to 160)	147.42 (126.7 to 171.36)	220.44 (193.49 to 250.36)	1.306 (1.271 to 1.34)	<0.001
Armenia	2379 (1967 to 2887)	4385 (3743 to 5128)	84 (70 to 101)	75.71 (62.62 to 90.87)	114.82 (97.36 to 135.02)	1.357 (1.332 to 1.382)	<0.001
Australia	57157 (50712 to 64366)	135328 (119508 to 151758)	137 (121 to 150)	295.99 (261.78 to 335.55)	346.84 (303.81 to 394.99)	0.512 (0.475 to 0.55)	<0.001
Austria	26583 (23593 to 29715)	37922 (33474 to 42856)	43 (34 to 52)	257.7 (226.12 to 291.36)	271.64 (235.41 to 312.07)	0.164 (0.126 to 0.202)	<0.001
Azerbaijan	4074 (3339 to 4958)	10222 (8435 to 12418)	151 (133 to 169)	66.67 (55.37 to 80.52)	85.37 (70.62 to 103.65)	0.804 (0.767 to 0.841)	<0.001
Bahamas	232 (194 to 277)	657 (569 to 770)	183 (161 to 207)	118.25 (100.82 to 137.87)	152.19 (132.46 to 176.96)	0.822 (0.753 to 0.892)	<0.001
Bahrain	449 (358 to 560)	3275 (2694 to 3870)	629 (537 to 731)	121.56 (102.66 to 142.81)	206.37 (178.69 to 236.57)	1.71 (1.629 to 1.791)	<0.001
Bangladesh	57640 (48101 to 67956)	218910 (186137 to 254046)	280 (256 to 312)	87.24 (74.12 to 100.81)	140.23 (119.99 to 161.39)	1.551 (1.495 to 1.607)	<0.001
Barbados	442 (387 to 499)	992 (873 to 1120)	125 (108 to 141)	163.96 (142.33 to 186.81)	225.01 (195.67 to 255.15)	1.025 (1.005 to 1.045)	<0.001
Belarus	10104 (8437 to 11967)	17302 (14847 to 20453)	71 (58 to 85)	82.95 (69.26 to 98.65)	127.44 (107.82 to 151.79)	1.39 (1.349 to 1.432)	<0.001
Belgium	31358 (27657 to 35721)	46806 (41053 to 52631)	49 (40 to 59)	232.36 (202.11 to 268.2)	263.73 (225.76 to 305.59)	0.406 (0.383 to 0.428)	<0.001
Belize	125 (106 to 148)	581 (488 to 682)	363 (331 to 400)	110.73 (95.73 to 128.06)	155.79 (133.2 to 180.31)	1.097 (1.07 to 1.123)	<0.001
Benin	1348 (1097 to 1671)	5046 (4126 to 6155)	274 (252 to 302)	50.75 (41.97 to 61.48)	64.52 (53.71 to 76.65)	0.783 (0.759 to 0.807)	<0.001
Bermuda	86 (73 to 102)	193 (167 to 219)	124 (105 to 140)	131.68 (112.02 to 154.58)	179.98 (153.53 to 211.53)	1.02 (0.972 to 1.068)	<0.001
Bhutan	463 (387 to 559)	1469 (1242 to 1702)	218 (194 to 242)	133.67 (115.67 to 156.24)	211.35 (182.25 to 241.61)	1.501 (1.463 to 1.539)	<0.001
Bolivia (Plurinational State of)	7926 (6723 to 9193)	32329 (27969 to 36903)	308 (278 to 341)	191.68 (167.2 to 218.17)	308.39 (269.71 to 347.71)	1.558 (1.523 to 1.593)	<0.001
Bosnia and Herzegovina	7803 (6761 to 8937)	12754 (11260 to 14255)	63 (51 to 78)	168.71 (146.81 to 191.57)	249.13 (217.06 to 279.28)	1.286 (1.178 to 1.393)	<0.001
Botswana	1046 (881 to 1227)	3864 (3294 to 4496)	269 (248 to 298)	138.02 (118.24 to 158.29)	186.56 (162.93 to 213)	0.966 (0.914 to 1.017)	<0.001
Brazil	205346 (168906 to 244223)	414187 (347857 to 484209)	102 (94 to 111)	167.09 (138.8 to 197.31)	165.25 (138.36 to 193.27)	-0.066 (-0.115 to -0.017)	0.008
Brunei Darussalam	269 (229 to 319)	1020 (874 to 1178)	279 (251 to 312)	174.94 (153.37 to 200.33)	230.07 (202.14 to 260.15)	0.892 (0.865 to 0.919)	<0.001
Bulgaria	10886 (9148 to 12937)	12819 (11057 to 14745)	18 (11 to 25)	98.04 (82.51 to 116.81)	123.3 (105.02 to 144.8)	0.732 (0.68 to 0.785)	<0.001
Burkina Faso	2648 (2171 to 3211)	7882 (6386 to 9617)	198 (178 to 220)	48.16 (40.32 to 57.24)	59.09 (49.31 to 70.47)	0.666 (0.649 to 0.683)	<0.001
Burundi	2107 (1786 to 2482)	5441 (4557 to 6534)	158 (146 to 171)	71.98 (63.03 to 82.57)	77.88 (68.22 to 89.93)	0.254 (0.23 to 0.278)	<0.001
Cabo Verde	121 (100 to 145)	381 (317 to 456)	216 (197 to 239)	53.02 (44.47 to 64.04)	72.45 (61.16 to 86.3)	1.019 (0.986 to 1.052)	<0.001
Cambodia	2954 (2434 to 3567)	11022 (9380 to 13157)	273 (248 to 303)	47.75 (40.3 to 56.7)	74.47 (64.34 to 87.73)	1.441 (1.425 to 1.457)	<0.001
Cameroon	3691 (3003 to 4528)	14246 (11428 to 17342)	286 (264 to 313)	59.8 (49.91 to 72.06)	72.73 (60.33 to 86.74)	0.634 (0.612 to 0.656)	<0.001
Canada	77827 (75945 to 79956)	195911 (190969 to 201269)	152 (146 to 158)	246.45 (240.61 to 253.23)	331.84 (323.59 to 340.53)	0.965 (0.936 to 0.993)	<0.001
Central African Republic	1442 (1227 to 1677)	3198 (2726 to 3678)	122 (109 to 135)	93.2 (81.92 to 106.62)	97.21 (85.88 to 109.16)	0.136 (0.123 to 0.15)	<0.001
Chad	1524 (1229 to 1877)	4373 (3561 to 5403)	187 (170 to 208)	43.6 (36.02 to 52.93)	48.88 (41.12 to 58.24)	0.365 (0.329 to 0.402)	<0.001
Chile	24311 (21198 to 27827)	91029 (81532 to 101779)	274 (250 to 307)	216.84 (190.52 to 245.64)	379.05 (338 to 424.84)	1.823 (1.789 to 1.858)	<0.001
China	2041682 (1746913 to 2391022)	4755487 (4141219 to 5452492)	133 (124 to 144)	205.7 (177.56 to 238.18)	240.7 (210.77 to 277.95)	0.511 (0.494 to 0.528)	<0.001
Colombia	36254 (30941 to 42140)	133542 (117299 to 150895)	268 (240 to 300)	159.42 (139.03 to 181.42)	243.59 (213.54 to 275.69)	1.386 (1.347 to 1.425)	<0.001
Comoros	195 (165 to 232)	543 (465 to 639)	179 (161 to 195)	77.64 (67.3 to 90.13)	92.97 (81.66 to 107.31)	0.582 (0.562 to 0.601)	<0.001
Congo	1561 (1346 to 1794)	5543 (4788 to 6465)	255 (232 to 281)	115.5 (101.86 to 130.6)	146.05 (129.65 to 166.05)	0.761 (0.743 to 0.779)	<0.001
Cook Islands	8 (6 to 10)	16 (13 to 19)	93 (79 to 108)	51.52 (41.04 to 63.12)	73.81 (60.84 to 89.84)	1.164 (1.149 to 1.18)	<0.001
Costa Rica	4504 (3887 to 5201)	19914 (17687 to 22473)	342 (309 to 390)	219.57 (192.79 to 250.09)	363.41 (322.21 to 411.13)	1.636 (1.626 to 1.646)	<0.001
Croatia	10709 (9156 to 12505)	19084 (16922 to 21456)	78 (62 to 94)	174.9 (149.31 to 204.88)	271.62 (235.37 to 307.58)	1.431 (1.403 to 1.459)	<0.001
Cuba	15319 (13230 to 17754)	33733 (29549 to 38121)	120 (104 to 139)	143.78 (123.68 to 165.8)	206.01 (178.6 to 236.86)	1.163 (1.133 to 1.193)	<0.001
Cyprus	2496 (2179 to 2825)	7401 (6529 to 8290)	197 (180 to 213)	300.65 (261.52 to 341.14)	380.51 (332.7 to 429.6)	0.74 (0.642 to 0.839)	<0.001
Czechia	16655 (14344 to 19228)	29184 (25237 to 33527)	75 (66 to 86)	134.95 (115.24 to 156.75)	186.77 (160.27 to 216.87)	1.049 (1.022 to 1.076)	<0.001
Côte d'Ivoire	3386 (2711 to 4202)	11470 (9271 to 14065)	239 (218 to 261)	51.4 (42.71 to 61.33)	65.25 (54.69 to 77.57)	0.775 (0.735 to 0.815)	<0.001
Democratic People's Republic of Korea	29502 (25418 to 33993)	70226 (61902 to 79306)	138 (123 to 155)	158.68 (138.7 to 180.29)	209.89 (185.23 to 237.57)	0.903 (0.886 to 0.92)	<0.001
Democratic Republic of the Congo	17332 (14731 to 20404)	50144 (42472 to 58698)	189 (176 to 205)	83.54 (73.07 to 96.49)	97.38 (85.55 to 111.19)	0.491 (0.471 to 0.512)	<0.001
Denmark	19590 (17890 to 21569)	36270 (33026 to 39797)	85 (76 to 95)	264.98 (238.06 to 293.66)	357.98 (320.62 to 400.92)	0.976 (0.945 to 1.006)	<0.001
Djibouti	150 (124 to 182)	821 (687 to 976)	448 (416 to 488)	71.98 (62.88 to 83.92)	90.95 (79.23 to 105.09)	0.759 (0.739 to 0.779)	<0.001
Dominica	64 (54 to 74)	105 (92 to 120)	65 (55 to 75)	107.66 (92.2 to 125.09)	133.85 (116.67 to 153.67)	0.702 (0.688 to 0.716)	<0.001
Dominican Republic	3515 (2891 to 4255)	10502 (8905 to 12407)	199 (182 to 218)	74.97 (63.13 to 88.25)	98.54 (83.95 to 116.17)	0.898 (0.862 to 0.934)	<0.001
Ecuador	13100 (11380 to 15101)	56388 (49555 to 63584)	330 (302 to 361)	199.87 (176.78 to 226.89)	328.58 (290.45 to 368.91)	1.634 (1.583 to 1.685)	<0.001
Egypt	27992 (23089 to 33652)	101180 (84524 to 121306)	261 (236 to 288)	67.35 (56.33 to 80.16)	110.53 (93.64 to 131.14)	1.606 (1.566 to 1.645)	<0.001
El Salvador	3431 (2906 to 4053)	9439 (8153 to 10988)	175 (158 to 198)	95.68 (80.97 to 111.62)	152.47 (131.88 to 177.36)	1.532 (1.467 to 1.598)	<0.001
Equatorial Guinea	212 (179 to 246)	1213 (1026 to 1430)	473 (429 to 513)	86.75 (75.83 to 99.01)	155.44 (137.26 to 176.62)	1.918 (1.865 to 1.971)	<0.001
Eritrea	1200 (1000 to 1416)	3353 (2857 to 3974)	180 (165 to 196)	72.23 (63.43 to 82.83)	86.12 (75.82 to 98.45)	0.569 (0.55 to 0.588)	<0.001
Estonia	5407 (4879 to 6069)	7052 (6400 to 7731)	30 (21 to 39)	279.65 (250.18 to 316.59)	355.21 (315.79 to 399.9)	0.784 (0.718 to 0.85)	<0.001
Eswatini	749 (629 to 870)	1656 (1400 to 1918)	121 (107 to 138)	175.33 (151.84 to 199.05)	201.25 (176.86 to 228.12)	0.438 (0.39 to 0.486)	<0.001
Ethiopia	21323 (17895 to 25509)	47202 (39329 to 56480)	121 (113 to 130)	81.6 (70.18 to 95.79)	77.14 (66.34 to 90.38)	-0.177 (-0.207 to -0.146)	<0.001
Fiji	244 (191 to 304)	474 (386 to 585)	95 (81 to 107)	41.58 (33.04 to 51.14)	51.84 (42.29 to 63.83)	0.723 (0.683 to 0.764)	<0.001
Finland	24239 (21874 to 26800)	45316 (41322 to 49641)	87 (77 to 98)	363.73 (327.33 to 404.48)	458.5 (414.25 to 513.17)	0.754 (0.725 to 0.782)	<0.001
France	133296 (118198 to 150457)	237084 (211108 to 267076)	78 (69 to 89)	178.96 (157.03 to 204.55)	218.76 (191.21 to 251.05)	0.646 (0.611 to 0.68)	<0.001
Gabon	742 (644 to 850)	2212 (1911 to 2549)	198 (183 to 216)	116.18 (102.92 to 131.53)	167.29 (148.22 to 189.77)	1.182 (1.168 to 1.197)	<0.001
Gambia	265 (213 to 331)	928 (762 to 1141)	250 (229 to 275)	49.77 (41.33 to 60.19)	64.19 (54.25 to 76.98)	0.829 (0.801 to 0.857)	<0.001
Georgia	4968 (4088 to 6088)	4591 (3933 to 5445)	-8 (-14 to -2)	82.28 (67.7 to 101.67)	97.82 (82.42 to 117.66)	0.562 (0.518 to 0.606)	<0.001
Germany	221571 (193489 to 253604)	327819 (287458 to 374136)	48 (39 to 57)	202.55 (174.25 to 234.58)	237.71 (202.99 to 278.07)	0.502 (0.462 to 0.542)	<0.001
Ghana	4198 (3367 to 5230)	16404 (13475 to 19853)	291 (267 to 316)	46.93 (38.27 to 57.02)	67.82 (56.28 to 81.19)	1.198 (1.178 to 1.219)	<0.001
Greece	25388 (21975 to 28994)	35647 (31188 to 40160)	40 (33 to 49)	192.64 (165.72 to 219.51)	225.9 (195.09 to 257.21)	0.516 (0.506 to 0.527)	<0.001
Greenland	65 (55 to 76)	157 (139 to 177)	140 (120 to 163)	138.07 (118.93 to 158.48)	218.15 (194 to 245.77)	1.492 (1.455 to 1.529)	<0.001
Grenada	48 (41 to 57)	123 (104 to 145)	155 (139 to 173)	70.22 (58.97 to 83.44)	107.81 (91.79 to 126.84)	1.391 (1.358 to 1.423)	<0.001
Guam	68 (55 to 84)	146 (122 to 175)	115 (98 to 136)	57.99 (47.41 to 70.67)	79.01 (65.36 to 95.03)	1.016 (0.931 to 1.1)	<0.001
Guatemala	5026 (4242 to 5843)	24898 (21804 to 28741)	395 (362 to 435)	108.63 (93.88 to 124)	196.6 (174.49 to 224)	1.936 (1.909 to 1.963)	<0.001
Guinea	1894 (1546 to 2302)	4523 (3726 to 5510)	139 (125 to 155)	47.91 (39.79 to 57.53)	56.57 (47.74 to 67.71)	0.546 (0.509 to 0.583)	<0.001
Guinea-Bissau	270 (219 to 332)	693 (560 to 863)	157 (141 to 176)	47.84 (40.32 to 57.59)	57.88 (48.78 to 69.68)	0.616 (0.591 to 0.642)	<0.001
Guyana	342 (282 to 419)	634 (531 to 758)	85 (72 to 101)	63.32 (53.1 to 76.13)	87.42 (73.88 to 103.73)	1.049 (1.018 to 1.08)	<0.001
Haiti	3301 (2779 to 3901)	9806 (8357 to 11506)	197 (176 to 218)	78.93 (68.52 to 90.84)	98.31 (86.06 to 112.35)	0.716 (0.702 to 0.73)	<0.001
Honduras	5993 (5278 to 6845)	28193 (25366 to 31256)	370 (340 to 405)	232.68 (208.52 to 260.86)	368.31 (335.42 to 403.52)	1.493 (1.459 to 1.527)	<0.001
Hungary	24817 (22000 to 27714)	35147 (31307 to 38945)	42 (33 to 51)	183.04 (161.04 to 206.12)	228.38 (200.03 to 255.84)	0.714 (0.686 to 0.742)	<0.001
Iceland	630 (542 to 727)	1315 (1150 to 1511)	109 (96 to 122)	234.81 (200.94 to 272.81)	275.2 (236.58 to 319.89)	0.501 (0.449 to 0.552)	<0.001
India	818573 (697518 to 969037)	2766749 (2412596 to 3215435)	238 (225 to 249)	148.83 (129.7 to 173.4)	216.1 (190.08 to 248.13)	1.213 (1.186 to 1.239)	<0.001
Indonesia	48642 (39082 to 60783)	132985 (110107 to 160979)	173 (160 to 187)	36.17 (29.54 to 44.3)	46.19 (38.7 to 55.4)	0.783 (0.755 to 0.811)	<0.001
Iran (Islamic Republic of)	23673 (19341 to 28739)	84200 (70272 to 100280)	256 (238 to 273)	63.65 (52.75 to 76.04)	89.25 (74.81 to 105.83)	1.1 (1.057 to 1.142)	<0.001
Iraq	8840 (7168 to 10928)	36928 (30224 to 44060)	318 (279 to 362)	74.35 (61.71 to 89.89)	104.95 (87.42 to 123.68)	1.121 (1.095 to 1.146)	<0.001
Ireland	17276 (15621 to 19060)	38691 (34897 to 42910)	124 (111 to 136)	442.42 (395.96 to 491.24)	539.08 (481.75 to 605.19)	0.646 (0.606 to 0.685)	<0.001
Israel	7778 (6603 to 9200)	22759 (19637 to 26398)	193 (176 to 209)	165.59 (139.91 to 196.23)	212.95 (181.42 to 249.28)	0.812 (0.801 to 0.824)	<0.001
Italy	195258 (169005 to 226643)	262965 (229881 to 301168)	35 (31 to 39)	244.99 (210.55 to 287.56)	240.46 (207.85 to 280.98)	-0.059 (-0.068 to -0.051)	<0.001
Jamaica	1697 (1435 to 1981)	4012 (3426 to 4634)	136 (123 to 153)	91.85 (77.43 to 107.06)	129.43 (110.37 to 149.47)	1.117 (1.087 to 1.147)	<0.001
Japan	525814 (458565 to 609513)	695658 (618011 to 790455)	32 (27 to 38)	313.78 (274.11 to 363.08)	281.83 (244.62 to 326.11)	-0.331 (-0.404 to -0.259)	<0.001
Jordan	1668 (1347 to 2036)	12316 (10248 to 14925)	638 (584 to 704)	71.21 (59.12 to 85.07)	109.67 (92.84 to 130.8)	1.405 (1.352 to 1.457)	<0.001
Kazakhstan	11133 (9192 to 13775)	20698 (17060 to 24621)	86 (73 to 101)	75.82 (62.94 to 92.89)	104.69 (86.57 to 124.15)	1.062 (0.975 to 1.149)	<0.001
Kenya	8665 (7214 to 10433)	28138 (23691 to 33665)	225 (216 to 232)	79.67 (68.66 to 94.08)	90.38 (78.43 to 105.67)	0.411 (0.393 to 0.428)	<0.001
Kiribati	23 (19 to 28)	51 (42 to 62)	123 (110 to 138)	41.52 (34.27 to 50.61)	49.37 (41.55 to 59.26)	0.568 (0.52 to 0.616)	<0.001
Kuwait	2194 (1760 to 2658)	13734 (11365 to 16081)	526 (464 to 592)	143.64 (120.12 to 168.91)	237.27 (201.86 to 275.25)	1.636 (1.569 to 1.703)	<0.001
Kyrgyzstan	7437 (6479 to 8541)	18892 (16588 to 21468)	154 (138 to 174)	226.46 (198.4 to 256.29)	329.66 (293.56 to 368.09)	1.215 (1.191 to 1.238)	<0.001
Lao People's Democratic Republic	1297 (1063 to 1579)	4306 (3610 to 5167)	232 (209 to 254)	48.14 (40.6 to 57.3)	71.72 (61.27 to 84.25)	1.296 (1.282 to 1.31)	<0.001
Latvia	7111 (6330 to 7915)	7636 (6894 to 8400)	7 (0 to 15)	213.5 (188.09 to 240.56)	265.76 (234.33 to 297.24)	0.71 (0.655 to 0.765)	<0.001
Lebanon	2930 (2441 to 3456)	9827 (8302 to 11500)	235 (213 to 258)	112.77 (94.69 to 132.43)	162.48 (137.75 to 189.59)	1.197 (1.146 to 1.247)	<0.001
Lesotho	1430 (1225 to 1660)	2390 (2053 to 2748)	67 (57 to 79)	142.28 (122.87 to 163.41)	169.68 (148.53 to 191.53)	0.567 (0.535 to 0.599)	<0.001
Liberia	786 (651 to 974)	2353 (1880 to 2871)	199 (181 to 223)	51.86 (43.11 to 62.77)	66.4 (55.27 to 78.94)	0.798 (0.714 to 0.883)	<0.001
Libya	1880 (1541 to 2267)	7248 (6035 to 8649)	286 (256 to 316)	66.05 (55.31 to 78.95)	96.82 (82.32 to 114.41)	1.238 (1.177 to 1.299)	<0.001
Lithuania	11234 (10079 to 12571)	13205 (12075 to 14540)	18 (10 to 26)	262.21 (233.31 to 294.94)	315.04 (281.51 to 355.59)	0.603 (0.575 to 0.631)	<0.001
Luxembourg	1015 (879 to 1173)	2186 (1894 to 2506)	115 (101 to 128)	204.26 (174.93 to 238)	238.41 (204.86 to 273.65)	0.499 (0.478 to 0.519)	<0.001
Madagascar	4113 (3468 to 4900)	12257 (10245 to 14643)	198 (182 to 214)	63.25 (54.37 to 73.8)	75.05 (65.69 to 86.92)	0.56 (0.54 to 0.579)	<0.001
Malawi	3872 (3238 to 4573)	9734 (8309 to 11589)	151 (140 to 164)	76.49 (66.25 to 88.02)	94.57 (83.08 to 108.77)	0.687 (0.661 to 0.713)	<0.001
Malaysia	4690 (3809 to 5823)	16439 (13654 to 19754)	251 (231 to 272)	37.31 (30.66 to 45.4)	51.04 (42.63 to 60.94)	1.016 (0.93 to 1.102)	<0.001
Maldives	97 (81 to 114)	512 (425 to 607)	431 (395 to 476)	75.41 (64.1 to 87.85)	105 (90.61 to 122.08)	1.071 (1.008 to 1.135)	<0.001
Mali	2328 (1893 to 2882)	7105 (5716 to 8676)	205 (185 to 225)	44.23 (36.73 to 53.12)	54.06 (45.15 to 64.48)	0.654 (0.635 to 0.674)	<0.001
Malta	802 (685 to 922)	1608 (1419 to 1841)	100 (88 to 115)	190.59 (162.81 to 219.55)	227.49 (195.25 to 264.88)	0.566 (0.55 to 0.582)	<0.001
Marshall Islands	13 (11 to 16)	33 (28 to 40)	154 (136 to 177)	50.74 (42.25 to 60.3)	66.75 (56.69 to 78.23)	0.885 (0.865 to 0.905)	<0.001
Mauritania	712 (587 to 865)	2256 (1849 to 2716)	217 (200 to 238)	55.84 (46.61 to 66.78)	79.54 (67.1 to 94.12)	1.145 (1.127 to 1.162)	<0.001
Mauritius	561 (468 to 683)	1658 (1411 to 1952)	195 (172 to 223)	62.95 (53.48 to 75.79)	95.77 (81.01 to 113.37)	1.36 (1.339 to 1.38)	<0.001
Mexico	208842 (180534 to 237106)	610759 (539631 to 685243)	192 (183 to 202)	399.05 (349.24 to 449.58)	452.74 (400.81 to 506.18)	0.409 (0.386 to 0.432)	<0.001
Micronesia (Federated States of)	38 (31 to 46)	76 (63 to 90)	100 (85 to 116)	56.61 (47.53 to 67)	80.61 (68.22 to 94.85)	1.143 (1.129 to 1.157)	<0.001
Monaco	72 (61 to 85)	102 (86 to 119)	41 (34 to 48)	154.82 (129.73 to 185.41)	170.9 (142.61 to 200.59)	0.323 (0.279 to 0.367)	<0.001
Mongolia	1341 (1136 to 1597)	4465 (3766 to 5301)	233 (207 to 261)	96.46 (82.51 to 112.41)	145.41 (124.86 to 170.18)	1.333 (1.272 to 1.394)	<0.001
Montenegro	847 (717 to 1015)	1382 (1190 to 1617)	63 (53 to 74)	130.32 (110.6 to 155.72)	161.87 (138.73 to 191.14)	0.712 (0.683 to 0.742)	<0.001
Morocco	11351 (9202 to 13757)	34752 (29000 to 41378)	206 (183 to 232)	59.05 (48.73 to 70.77)	89.88 (75.22 to 106.82)	1.367 (1.336 to 1.398)	<0.001
Mozambique	5418 (4614 to 6428)	13611 (11490 to 16176)	151 (138 to 166)	71.35 (62.37 to 82.95)	87.46 (76.89 to 100.33)	0.665 (0.642 to 0.689)	<0.001
Myanmar	14500 (12136 to 17509)	41659 (35368 to 48741)	187 (168 to 211)	49.08 (41.72 to 58.08)	76.41 (65.57 to 88.76)	1.441 (1.428 to 1.453)	<0.001
Namibia	1090 (914 to 1278)	3024 (2551 to 3571)	178 (160 to 196)	128.5 (110.68 to 147.41)	164.8 (142.66 to 190.32)	0.809 (0.78 to 0.837)	<0.001
Nauru	4 (4 to 5)	7 (6 to 8)	56 (44 to 67)	61.87 (51.47 to 73.45)	82.61 (69.28 to 97.08)	0.933 (0.906 to 0.959)	<0.001
Nepal	13986 (11740 to 16493)	50455 (43061 to 59419)	261 (240 to 286)	115.17 (99.29 to 132.95)	190.65 (164.37 to 221.91)	1.64 (1.622 to 1.658)	<0.001
Netherlands	68987 (61348 to 77161)	110500 (99131 to 123187)	60 (52 to 68)	363.48 (321.16 to 410.07)	375.19 (329.29 to 425.86)	0.098 (0.048 to 0.149)	<0.001
New Zealand	15496 (13658 to 17758)	29686 (26336 to 33805)	92 (82 to 100)	404.09 (355.71 to 464.38)	395.82 (347.81 to 452.63)	-0.06 (-0.092 to -0.028)	<0.001
Nicaragua	3317 (2820 to 3813)	13564 (11856 to 15592)	309 (284 to 337)	164.8 (144.83 to 185.79)	240.95 (213.63 to 272.54)	1.237 (1.216 to 1.258)	<0.001
Niger	1811 (1451 to 2249)	6292 (5094 to 7764)	247 (227 to 270)	42.63 (35.16 to 51.99)	50.62 (42.26 to 60.87)	0.56 (0.536 to 0.583)	<0.001
Nigeria	27873 (22577 to 34478)	86155 (69568 to 105996)	209 (198 to 221)	48.07 (39.95 to 58.36)	61.05 (51.14 to 73.28)	0.78 (0.759 to 0.801)	<0.001
Niue	1 (1 to 1)	2 (1 to 2)	31 (22 to 42)	58.34 (48.33 to 70.12)	80.56 (67.39 to 96.93)	1.044 (1.032 to 1.056)	<0.001
North Macedonia	1834 (1505 to 2222)	3831 (3203 to 4533)	109 (95 to 126)	89.69 (73.8 to 108.24)	125.19 (104.91 to 149.86)	1.086 (1.064 to 1.109)	<0.001
Northern Mariana Islands	28 (22 to 36)	49 (40 to 59)	72 (54 to 93)	72.86 (60.48 to 87.89)	86.02 (70.34 to 102.47)	0.539 (0.478 to 0.601)	<0.001
Norway	26244 (22900 to 30134)	32761 (28992 to 37570)	25 (20 to 29)	431.24 (376.13 to 496.72)	381.88 (336.34 to 438.5)	-0.372 (-0.4 to -0.345)	<0.001
Oman	638 (518 to 785)	3844 (3095 to 4705)	502 (461 to 549)	48.57 (40.26 to 58.38)	87.16 (72.44 to 104.46)	1.909 (1.874 to 1.944)	<0.001
Pakistan	134628 (113051 to 158450)	318963 (266005 to 379802)	137 (128 to 147)	183.74 (158.89 to 214.48)	175.29 (149.74 to 204.67)	-0.092 (-0.15 to -0.034)	0.002
Palau	9 (7 to 10)	21 (17 to 25)	142 (125 to 163)	66.5 (55.37 to 79.05)	87.48 (72.77 to 103.36)	0.885 (0.843 to 0.928)	<0.001
Palestine	917 (741 to 1112)	4138 (3406 to 4983)	351 (318 to 391)	75.61 (62.41 to 90.2)	105.55 (89.41 to 124.71)	1.077 (1.05 to 1.105)	<0.001
Panama	2402 (2047 to 2823)	8326 (7257 to 9541)	247 (223 to 273)	136.5 (118.09 to 157.38)	188.7 (164.34 to 216.42)	1.051 (1.032 to 1.069)	<0.001
Papua New Guinea	1114 (890 to 1392)	3768 (3044 to 4552)	238 (216 to 258)	39.11 (32.02 to 47.83)	46.34 (38.71 to 54.9)	0.545 (0.523 to 0.566)	<0.001
Paraguay	5123 (4259 to 6092)	20838 (17900 to 24085)	307 (274 to 344)	181.53 (154.08 to 212.82)	310.17 (270.34 to 354.51)	1.743 (1.709 to 1.777)	<0.001
Peru	50300 (43076 to 57143)	191230 (167767 to 216000)	280 (252 to 308)	310.13 (271.04 to 349.21)	520.62 (457.53 to 587.32)	1.694 (1.659 to 1.728)	<0.001
Philippines	40824 (34304 to 49169)	87788 (74088 to 105647)	115 (110 to 120)	99.37 (84.8 to 117.56)	89.54 (76.91 to 106.05)	-0.38 (-0.467 to -0.292)	<0.001
Poland	117809 (102287 to 134773)	147074 (128945 to 166540)	25 (22 to 29)	274.6 (237.32 to 314.54)	255.76 (222.53 to 293.28)	-0.223 (-0.254 to -0.191)	<0.001
Portugal	23322 (20381 to 26400)	47395 (42275 to 52931)	103 (91 to 116)	186.19 (162.29 to 212.42)	272.16 (237.24 to 310.07)	1.226 (1.184 to 1.269)	<0.001
Puerto Rico	4972 (4245 to 5759)	11213 (9833 to 12764)	126 (109 to 148)	138.04 (117.87 to 160.31)	217.31 (185.64 to 256.22)	1.475 (1.453 to 1.498)	<0.001
Qatar	251 (198 to 312)	3646 (2832 to 4530)	1354 (1226 to 1510)	67.83 (55.82 to 81.69)	119.89 (98.42 to 144.84)	1.817 (1.635 to 1.999)	<0.001
Republic of Korea	63676 (55903 to 71309)	200621 (179911 to 223929)	215 (194 to 239)	167.54 (148.74 to 185.96)	237.67 (211.31 to 264.37)	1.118 (1.035 to 1.201)	<0.001
Republic of Moldova	4000 (3327 to 4735)	6432 (5530 to 7525)	61 (49 to 74)	86.86 (72.2 to 102.86)	124.72 (106.05 to 147.47)	1.172 (1.147 to 1.197)	<0.001
Romania	23418 (19239 to 28493)	36841 (31181 to 43262)	57 (45 to 70)	87.27 (71.17 to 106.43)	130.57 (109.23 to 154.42)	1.31 (1.285 to 1.334)	<0.001
Russian Federation	298407 (257614 to 340037)	399005 (347815 to 451710)	34 (31 to 37)	170.52 (146.59 to 195.06)	199.97 (173.02 to 228.36)	0.519 (0.504 to 0.534)	<0.001
Rwanda	2912 (2483 to 3443)	8616 (7341 to 10090)	196 (180 to 212)	78.8 (68.81 to 90.43)	103.63 (90.82 to 118.42)	0.89 (0.826 to 0.955)	<0.001
Saint Kitts and Nevis	42 (36 to 48)	125 (109 to 144)	201 (178 to 225)	121.19 (104.38 to 139.47)	174.32 (152.26 to 198.82)	1.18 (1.162 to 1.198)	<0.001
Saint Lucia	107 (92 to 125)	352 (304 to 401)	228 (206 to 251)	112.37 (98.12 to 128.96)	153.77 (133.06 to 175.78)	1.017 (0.994 to 1.04)	<0.001
Saint Vincent and the Grenadines	59 (49 to 71)	130 (109 to 153)	120 (107 to 136)	75.18 (63.02 to 89.17)	97.39 (82.36 to 114.92)	0.844 (0.819 to 0.869)	<0.001
Samoa	70 (57 to 85)	133 (111 to 159)	90 (78 to 104)	61.47 (51.17 to 74.09)	77.02 (64.83 to 91.29)	0.746 (0.671 to 0.821)	<0.001
San Marino	44 (37 to 52)	79 (67 to 93)	82 (73 to 93)	147.99 (122.79 to 178.32)	162.39 (136.57 to 192.21)	0.303 (0.283 to 0.323)	<0.001
Sao Tome and Principe	42 (34 to 50)	115 (93 to 139)	178 (159 to 197)	55.95 (46.44 to 66.9)	73.76 (62.02 to 87.49)	0.901 (0.883 to 0.92)	<0.001
Saudi Arabia	5984 (4867 to 7360)	39450 (31774 to 47913)	559 (515 to 620)	54.5 (45.93 to 65.99)	95.93 (79.9 to 114.11)	1.832 (1.781 to 1.882)	<0.001
Senegal	2238 (1807 to 2766)	6751 (5435 to 8226)	202 (187 to 220)	51.74 (42.81 to 62.06)	64.81 (53.86 to 77.51)	0.736 (0.716 to 0.756)	<0.001
Serbia	12749 (11684 to 13838)	22630 (19867 to 25517)	78 (64 to 91)	109.89 (100.39 to 119.36)	167.33 (143.69 to 191.04)	1.369 (1.341 to 1.396)	<0.001
Seychelles	29 (24 to 36)	80 (66 to 95)	173 (154 to 191)	47.88 (39.13 to 58.33)	64.64 (53.49 to 77.14)	0.972 (0.957 to 0.987)	<0.001
Sierra Leone	1267 (1025 to 1550)	3170 (2552 to 3903)	150 (136 to 167)	48.01 (40.08 to 57.82)	56.72 (47.49 to 68.42)	0.54 (0.509 to 0.572)	<0.001
Singapore	3213 (2686 to 3839)	12176 (10406 to 14374)	279 (250 to 309)	110.91 (94 to 130.45)	148.08 (126.09 to 176.04)	0.935 (0.886 to 0.985)	<0.001
Slovakia	5730 (4856 to 6794)	10923 (9357 to 12523)	91 (79 to 105)	99.56 (84.26 to 118.23)	138.11 (117.07 to 159.53)	1.058 (1.022 to 1.095)	<0.001
Slovenia	5357 (4660 to 6044)	11292 (10018 to 12654)	111 (95 to 127)	222.91 (193.87 to 252.81)	314.57 (274.16 to 360.56)	1.118 (1.078 to 1.158)	<0.001
Solomon Islands	105 (85 to 127)	351 (289 to 418)	235 (214 to 257)	49.78 (41.55 to 58.76)	67.35 (56.72 to 79.52)	0.984 (0.953 to 1.015)	<0.001
Somalia	2919 (2436 to 3475)	7796 (6534 to 9327)	167 (152 to 181)	78.49 (68.57 to 89.91)	80.63 (71.18 to 92.04)	0.089 (0.081 to 0.097)	<0.001
South Africa	94283 (81987 to 107683)	169310 (147974 to 192818)	80 (74 to 86)	346.02 (303.11 to 391.8)	300.25 (263.26 to 339.97)	-0.457 (-0.478 to -0.436)	<0.001
South Sudan	2199 (1844 to 2632)	4435 (3705 to 5274)	102 (90 to 114)	68.42 (59.15 to 80.33)	80.76 (69.84 to 93.02)	0.537 (0.511 to 0.564)	<0.001
Spain	94565 (87874 to 101407)	178523 (167971 to 189366)	89 (79 to 101)	193.32 (178.57 to 206.75)	233.58 (218.66 to 247.56)	0.61 (0.595 to 0.624)	<0.001
Sri Lanka	5719 (4618 to 7145)	14501 (11987 to 17414)	154 (137 to 175)	40.46 (33.13 to 49.59)	55.81 (46.35 to 67.11)	1.048 (1.004 to 1.092)	<0.001
Sudan	6711 (5487 to 8151)	25075 (20558 to 30006)	274 (243 to 304)	49.73 (41.39 to 59.45)	76.68 (64.36 to 90.36)	1.414 (1.382 to 1.445)	<0.001
Suriname	204 (168 to 245)	539 (451 to 640)	165 (149 to 182)	66.33 (55.24 to 78.83)	85.31 (71.49 to 101.68)	0.824 (0.795 to 0.852)	<0.001
Sweden	46872 (41730 to 52769)	56098 (50418 to 63196)	20 (15 to 24)	364.45 (324.11 to 410.87)	326.56 (290.46 to 371.83)	-0.348 (-0.388 to -0.307)	<0.001
Switzerland	25695 (22662 to 29186)	44276 (39180 to 50073)	72 (63 to 82)	272.62 (237.06 to 312.76)	299.45 (259.51 to 345.15)	0.304 (0.287 to 0.32)	<0.001
Syrian Arab Republic	5251 (4251 to 6440)	15167 (12569 to 18372)	189 (158 to 224)	66.12 (54.78 to 79.78)	105.67 (88.19 to 128.71)	1.528 (1.502 to 1.553)	<0.001
Taiwan (Province of China)	29217 (25189 to 33737)	64776 (63482 to 66255)	122 (95 to 155)	161.46 (139.57 to 184.52)	167 (163.67 to 170.52)	0.164 (0.083 to 0.244)	<0.001
Tajikistan	3994 (3394 to 4652)	12028 (10251 to 14268)	201 (182 to 227)	115.71 (99.68 to 132.56)	149.27 (130.09 to 173.13)	0.816 (0.797 to 0.836)	<0.001
Thailand	30835 (25944 to 36574)	98809 (84065 to 114126)	220 (198 to 247)	67.18 (57.63 to 78.14)	100.26 (85.37 to 116.76)	1.318 (1.285 to 1.351)	<0.001
Timor-Leste	211 (170 to 259)	644 (544 to 766)	206 (182 to 233)	45.26 (38.11 to 53.77)	64.69 (55.5 to 76.56)	1.154 (1.126 to 1.182)	<0.001
Togo	956 (763 to 1188)	3529 (2862 to 4270)	269 (245 to 295)	50.41 (41.92 to 60.29)	62.85 (52.9 to 74.83)	0.711 (0.679 to 0.743)	<0.001
Tokelau	1 (1 to 1)	1 (1 to 1)	51 (42 to 60)	50.78 (42.29 to 60.95)	72.22 (60.59 to 86.3)	1.145 (1.12 to 1.17)	<0.001
Tonga	40 (33 to 48)	66 (53 to 80)	66 (57 to 76)	57.53 (47.55 to 68.95)	74.6 (60.69 to 89.81)	0.841 (0.816 to 0.866)	<0.001
Trinidad and Tobago	1466 (1246 to 1693)	3739 (3321 to 4235)	155 (137 to 177)	155.13 (134.73 to 177.15)	209.21 (184.23 to 238.55)	0.973 (0.951 to 0.994)	<0.001
Tunisia	4261 (3492 to 5150)	13391 (11173 to 15840)	214 (191 to 241)	65.12 (53.95 to 77.8)	98.99 (82.28 to 117.36)	1.367 (1.332 to 1.402)	<0.001
Turkmenistan	1677 (1377 to 2037)	4350 (3656 to 5219)	159 (142 to 178)	65.37 (54.03 to 78.34)	88.07 (74.38 to 104.84)	0.973 (0.945 to 1.002)	<0.001
Tuvalu	4 (3 to 5)	8 (7 to 9)	98 (88 to 110)	49.11 (40.56 to 59.03)	67.22 (56.75 to 79.67)	1.023 (1.004 to 1.043)	<0.001
Türkiye	61642 (54139 to 70346)	213717 (190547 to 237058)	247 (224 to 275)	137.9 (122.04 to 155.73)	221.59 (197.69 to 245.76)	1.541 (1.517 to 1.566)	<0.001
Uganda	6023 (5048 to 7223)	19133 (16115 to 22751)	218 (203 to 237)	72.42 (63 to 84.24)	91.94 (80.19 to 105.21)	0.78 (0.755 to 0.806)	<0.001
Ukraine	48012 (39607 to 57960)	59330 (49852 to 69373)	24 (15 to 33)	74.7 (61.89 to 91.31)	94.67 (78.57 to 111.85)	0.763 (0.727 to 0.798)	<0.001
United Arab Emirates	976 (764 to 1207)	12159 (9840 to 14800)	1146 (1027 to 1300)	67.39 (56.51 to 80.29)	100.45 (84.26 to 118.43)	1.306 (1.227 to 1.384)	<0.001
United Kingdom	321453 (289172 to 362145)	468285 (423198 to 523024)	46 (44 to 48)	413.61 (368.87 to 469.34)	450.37 (401.4 to 508.53)	0.284 (0.248 to 0.32)	<0.001
United Republic of Tanzania	10492 (9028 to 12478)	32180 (27113 to 38207)	207 (191 to 223)	77.07 (67.08 to 89.1)	95.5 (82.7 to 110.2)	0.698 (0.678 to 0.718)	<0.001
United States Virgin Islands	98 (80 to 118)	173 (149 to 199)	77 (62 to 93)	99.43 (82.98 to 117.16)	130.97 (111.48 to 153.05)	0.892 (0.869 to 0.916)	<0.001
United States of America	751904 (689984 to 817800)	1459692 (1346055 to 1594921)	94 (91 to 98)	254.34 (233.85 to 278.68)	296.68 (273.89 to 323.93)	0.502 (0.464 to 0.541)	<0.001
Uruguay	5462 (4806 to 6213)	10001 (8825 to 11285)	83 (73 to 93)	154.73 (134.43 to 177.87)	219.03 (188.98 to 251.32)	1.132 (1.098 to 1.166)	<0.001
Uzbekistan	33310 (28678 to 38098)	98635 (85672 to 111586)	196 (174 to 223)	238.79 (210.48 to 267.58)	294.56 (259.4 to 330.71)	0.685 (0.641 to 0.73)	<0.001
Vanuatu	47 (37 to 57)	149 (122 to 177)	217 (198 to 241)	47.57 (39.18 to 56.9)	60.47 (50.84 to 71.24)	0.778 (0.762 to 0.795)	<0.001
Venezuela (Bolivarian Republic of)	26916 (23204 to 30849)	97444 (87319 to 109400)	262 (233 to 297)	220.03 (193.96 to 247.45)	318.11 (283.66 to 357.81)	1.176 (1.106 to 1.245)	<0.001
Viet Nam	34788 (29112 to 41339)	131053 (110969 to 153400)	277 (248 to 310)	73.52 (62.53 to 86.79)	121.27 (103.49 to 140.66)	1.645 (1.613 to 1.678)	<0.001
Yemen	3632 (2928 to 4400)	14376 (11750 to 17292)	296 (265 to 328)	46.23 (38.44 to 55.14)	60.4 (50.45 to 71.73)	0.866 (0.846 to 0.886)	<0.001
Zambia	2955 (2497 to 3513)	10111 (8500 to 12075)	242 (221 to 265)	74.47 (65.11 to 86.04)	96.07 (84.11 to 110.08)	0.825 (0.801 to 0.849)	<0.001
Zimbabwe	5901 (4922 to 7027)	10934 (9155 to 12866)	85 (74 to 98)	101.04 (86.23 to 117.4)	103.18 (88.88 to 118.88)	0.055 (-0.048 to 0.159)	0.293
UI, uncertainty interval; ASR, age-stadardised rate; AAPC, average annual percentage change; CI, confidence interval.

## Sheet: Table S3
Table S3. Incidence of RA in 1990 and 2021 for both sexes and in 204 countries and territories, with AAPC from 1990 to 2021 (generated from data available from https://vizhub.healthdata.org/gbd-results/)
location	Counts in 1990 (95% UI)	Counts in 2021 (95% UI)	% change in counts between 1990 and 2021 (95% UI)	ASR in 1990 (95% UI)	ASR in 2021 (95% UI)	AAPC in ASR from 1990 to 2021 (95% CI)	AAPC P-Value
Afghanistan	224 (190 to 262)	889 (737 to 1041)	296 (261 to 335)	2.75 (2.37 to 3.18)	3.35 (2.88 to 3.8)	0.625 (0.571 to 0.679)	<0.001
Albania	150 (127 to 178)	269 (233 to 311)	79 (62 to 101)	5.06 (4.32 to 5.87)	8.39 (7.29 to 9.65)	1.649 (1.543 to 1.754)	<0.001
Algeria	541 (452 to 637)	1781 (1514 to 2069)	229 (198 to 266)	2.56 (2.19 to 2.97)	3.98 (3.42 to 4.6)	1.438 (1.424 to 1.452)	<0.001
American Samoa	1 (1 to 2)	2 (2 to 2)	43 (30 to 59)	3.34 (2.81 to 3.92)	4.16 (3.57 to 4.82)	0.703 (0.664 to 0.742)	<0.001
Andorra	5 (4 to 6)	10 (8 to 11)	100 (83 to 119)	7.96 (6.81 to 9.16)	8.88 (7.58 to 10.18)	0.352 (0.332 to 0.372)	<0.001
Angola	348 (304 to 396)	1404 (1223 to 1588)	303 (282 to 325)	5.31 (4.75 to 5.87)	6.72 (6.06 to 7.45)	0.765 (0.735 to 0.796)	<0.001
Antigua and Barbuda	4 (3 to 4)	9 (8 to 10)	138 (121 to 158)	6.66 (5.99 to 7.48)	9.15 (8.22 to 10.2)	1.038 (0.991 to 1.084)	<0.001
Argentina	2663 (2357 to 2983)	5850 (5266 to 6462)	120 (106 to 135)	8.27 (7.3 to 9.25)	11.74 (10.55 to 12.98)	1.137 (1.114 to 1.16)	<0.001
Armenia	128 (108 to 153)	191 (163 to 217)	49 (36 to 64)	3.79 (3.21 to 4.47)	5.66 (4.86 to 6.51)	1.305 (1.262 to 1.347)	<0.001
Australia	3690 (3322 to 4099)	8045 (7189 to 9012)	118 (103 to 134)	19.62 (17.61 to 21.74)	22.6 (20.03 to 25.14)	0.454 (0.423 to 0.484)	<0.001
Austria	1408 (1275 to 1561)	1872 (1694 to 2098)	33 (25 to 41)	14.92 (13.4 to 16.59)	15.41 (13.75 to 17.24)	0.101 (0.067 to 0.135)	<0.001
Azerbaijan	231 (193 to 278)	486 (411 to 576)	110 (94 to 129)	3.32 (2.78 to 3.94)	4.2 (3.58 to 4.96)	0.766 (0.73 to 0.802)	<0.001
Bahamas	15 (13 to 18)	36 (32 to 40)	136 (118 to 158)	6.93 (6.17 to 7.73)	8.71 (7.81 to 9.68)	0.756 (0.715 to 0.797)	<0.001
Bahrain	30 (24 to 37)	182 (157 to 209)	512 (427 to 607)	5.84 (5.06 to 6.73)	9.84 (8.69 to 11.15)	1.69 (1.625 to 1.756)	<0.001
Bangladesh	4114 (3533 to 4773)	13104 (11432 to 14813)	219 (197 to 248)	5.18 (4.58 to 5.89)	8.05 (7.07 to 9.03)	1.436 (1.402 to 1.469)	<0.001
Barbados	29 (26 to 32)	54 (49 to 60)	88 (74 to 105)	9.98 (9.03 to 10.97)	13.44 (12.19 to 14.84)	0.962 (0.93 to 0.995)	<0.001
Belarus	461 (386 to 539)	702 (604 to 817)	52 (41 to 65)	4.1 (3.43 to 4.77)	6.32 (5.42 to 7.38)	1.406 (1.362 to 1.45)	<0.001
Belgium	1754 (1574 to 1941)	2432 (2185 to 2712)	39 (31 to 48)	13.98 (12.45 to 15.64)	15.55 (13.78 to 17.37)	0.338 (0.313 to 0.363)	<0.001
Belize	9 (8 to 10)	35 (30 to 40)	302 (272 to 335)	6.53 (5.83 to 7.32)	8.78 (7.77 to 9.85)	0.95 (0.919 to 0.981)	<0.001
Benin	94 (79 to 114)	352 (296 to 416)	272 (251 to 295)	2.96 (2.56 to 3.44)	3.64 (3.15 to 4.15)	0.671 (0.642 to 0.7)	<0.001
Bermuda	5 (5 to 6)	10 (9 to 12)	102 (84 to 121)	7.86 (6.98 to 8.82)	10.7 (9.46 to 12.07)	1.005 (0.976 to 1.034)	<0.001
Bhutan	35 (30 to 41)	96 (84 to 109)	176 (155 to 199)	8.46 (7.43 to 9.49)	13.26 (11.73 to 14.86)	1.462 (1.417 to 1.508)	<0.001
Bolivia (Plurinational State of)	526 (459 to 602)	1922 (1720 to 2151)	265 (241 to 292)	11.08 (9.97 to 12.33)	17.23 (15.63 to 19.11)	1.438 (1.414 to 1.462)	<0.001
Bosnia and Herzegovina	418 (365 to 474)	529 (467 to 599)	27 (16 to 38)	8.64 (7.57 to 9.76)	12.75 (11.18 to 14.35)	1.294 (1.123 to 1.465)	<0.001
Botswana	72 (62 to 83)	239 (209 to 272)	232 (208 to 261)	7.74 (6.9 to 8.67)	10.14 (9.02 to 11.36)	0.865 (0.825 to 0.906)	<0.001
Brazil	11199 (9317 to 13034)	17216 (14760 to 19736)	54 (45 to 65)	7.53 (6.39 to 8.68)	7.4 (6.31 to 8.47)	-0.085 (-0.137 to -0.033)	0.001
Brunei Darussalam	20 (17 to 23)	67 (60 to 75)	231 (202 to 265)	10.88 (9.77 to 12.12)	13.91 (12.52 to 15.42)	0.795 (0.772 to 0.818)	<0.001
Bulgaria	479 (413 to 555)	504 (434 to 575)	5 (-2 to 13)	4.94 (4.18 to 5.76)	6.27 (5.42 to 7.22)	0.762 (0.727 to 0.796)	<0.001
Burkina Faso	182 (155 to 215)	548 (457 to 648)	200 (182 to 220)	2.85 (2.47 to 3.28)	3.4 (2.96 to 3.92)	0.577 (0.552 to 0.602)	<0.001
Burundi	156 (135 to 178)	413 (358 to 478)	165 (152 to 178)	4.61 (4.13 to 5.23)	4.94 (4.42 to 5.51)	0.225 (0.189 to 0.261)	<0.001
Cabo Verde	8 (6 to 9)	22 (19 to 26)	195 (170 to 226)	2.95 (2.51 to 3.4)	3.95 (3.41 to 4.55)	0.951 (0.925 to 0.977)	<0.001
Cambodia	203 (174 to 238)	695 (609 to 797)	242 (217 to 272)	2.78 (2.43 to 3.17)	4.4 (3.87 to 4.97)	1.486 (1.473 to 1.5)	<0.001
Cameroon	253 (211 to 298)	981 (819 to 1160)	288 (269 to 313)	3.42 (2.94 to 3.95)	4.08 (3.55 to 4.69)	0.572 (0.517 to 0.626)	<0.001
Canada	4695 (4420 to 4966)	10898 (10177 to 11515)	132 (122 to 143)	15.25 (14.42 to 16.07)	20.74 (19.64 to 21.71)	1.001 (0.972 to 1.03)	<0.001
Central African Republic	104 (93 to 117)	236 (209 to 265)	127 (116 to 140)	5.74 (5.22 to 6.36)	5.97 (5.39 to 6.57)	0.124 (0.097 to 0.152)	<0.001
Chad	105 (88 to 125)	323 (269 to 386)	208 (193 to 228)	2.58 (2.22 to 2.99)	2.88 (2.5 to 3.31)	0.351 (0.328 to 0.373)	<0.001
Chile	1524 (1355 to 1704)	4893 (4369 to 5471)	221 (194 to 247)	12.69 (11.39 to 14.05)	21.64 (19.52 to 24.14)	1.742 (1.716 to 1.768)	<0.001
China	127826 (111477 to 145914)	247307 (216205 to 282998)	93 (80 to 109)	11.59 (10.15 to 13.15)	13.7 (12.12 to 15.55)	0.544 (0.529 to 0.559)	<0.001
Colombia	2426 (2120 to 2748)	7090 (6382 to 7841)	192 (168 to 217)	9.03 (8.07 to 10.05)	13.18 (11.83 to 14.63)	1.238 (1.196 to 1.279)	<0.001
Comoros	14 (12 to 17)	37 (33 to 42)	160 (144 to 175)	4.96 (4.42 to 5.66)	5.84 (5.21 to 6.55)	0.527 (0.506 to 0.547)	<0.001
Congo	109 (96 to 123)	391 (347 to 445)	258 (234 to 286)	6.93 (6.23 to 7.65)	8.64 (7.8 to 9.6)	0.716 (0.692 to 0.741)	<0.001
Cook Islands	0 (0 to 1)	1 (1 to 1)	46 (34 to 61)	2.55 (2.09 to 3.07)	3.57 (3 to 4.3)	1.1 (1.083 to 1.118)	<0.001
Costa Rica	302 (264 to 341)	1095 (984 to 1214)	263 (229 to 302)	12.72 (11.45 to 14.19)	20.46 (18.36 to 22.68)	1.541 (1.513 to 1.568)	<0.001
Croatia	527 (460 to 596)	793 (701 to 891)	51 (36 to 65)	9.06 (7.87 to 10.37)	14.5 (12.74 to 16.41)	1.529 (1.504 to 1.554)	<0.001
Cuba	879 (776 to 1004)	1499 (1324 to 1691)	71 (55 to 88)	7.84 (6.96 to 8.83)	10.81 (9.61 to 12.12)	1.039 (1.018 to 1.06)	<0.001
Cyprus	163 (145 to 182)	453 (407 to 506)	178 (162 to 197)	19.53 (17.36 to 21.82)	24.58 (22.04 to 27.39)	0.737 (0.669 to 0.804)	<0.001
Czechia	746 (645 to 855)	1140 (985 to 1308)	53 (42 to 64)	6.63 (5.69 to 7.55)	9.35 (8.11 to 10.67)	1.107 (1.08 to 1.134)	<0.001
Côte d'Ivoire	249 (204 to 299)	793 (665 to 935)	219 (200 to 239)	3.03 (2.61 to 3.52)	3.77 (3.27 to 4.3)	0.706 (0.686 to 0.726)	<0.001
Democratic People's Republic of Korea	1825 (1608 to 2057)	3989 (3586 to 4454)	119 (105 to 135)	9.18 (8.19 to 10.33)	12.19 (11.05 to 13.59)	0.92 (0.904 to 0.937)	<0.001
Democratic Republic of the Congo	1239 (1084 to 1414)	3669 (3201 to 4176)	196 (182 to 211)	5.14 (4.6 to 5.78)	5.94 (5.33 to 6.67)	0.464 (0.439 to 0.489)	<0.001
Denmark	1211 (1099 to 1338)	2159 (1959 to 2398)	78 (68 to 90)	17.74 (16.28 to 19.45)	23.78 (21.63 to 26.31)	0.944 (0.905 to 0.983)	<0.001
Djibouti	12 (10 to 14)	59 (51 to 68)	403 (371 to 440)	4.66 (4.13 to 5.27)	5.72 (5.06 to 6.41)	0.661 (0.636 to 0.686)	<0.001
Dominica	4 (4 to 5)	6 (6 to 7)	41 (33 to 50)	6.61 (5.93 to 7.4)	8.15 (7.31 to 9.13)	0.68 (0.659 to 0.701)	<0.001
Dominican Republic	265 (231 to 306)	695 (611 to 790)	162 (146 to 180)	5.25 (4.67 to 5.88)	6.54 (5.79 to 7.35)	0.716 (0.695 to 0.737)	<0.001
Ecuador	916 (818 to 1031)	3423 (3111 to 3786)	274 (249 to 300)	12.46 (11.33 to 13.74)	19.4 (17.68 to 21.42)	1.439 (1.397 to 1.48)	<0.001
Egypt	1646 (1384 to 1951)	5461 (4639 to 6337)	232 (209 to 259)	3.23 (2.77 to 3.79)	5.29 (4.55 to 6.1)	1.601 (1.568 to 1.634)	<0.001
El Salvador	225 (194 to 261)	530 (464 to 602)	136 (120 to 156)	5.42 (4.71 to 6.16)	8.32 (7.33 to 9.44)	1.409 (1.356 to 1.461)	<0.001
Equatorial Guinea	15 (13 to 17)	91 (79 to 106)	511 (467 to 548)	5.4 (4.83 to 6.01)	9.04 (8.08 to 10.12)	1.684 (1.634 to 1.735)	<0.001
Eritrea	94 (83 to 107)	257 (227 to 290)	172 (156 to 187)	4.71 (4.27 to 5.24)	5.55 (4.98 to 6.16)	0.531 (0.515 to 0.547)	<0.001
Estonia	239 (216 to 264)	266 (240 to 292)	11 (3 to 19)	13.86 (12.44 to 15.43)	17.72 (15.93 to 19.7)	0.777 (0.696 to 0.859)	<0.001
Eswatini	52 (45 to 60)	109 (95 to 125)	108 (94 to 123)	9.55 (8.47 to 10.69)	10.8 (9.69 to 11.98)	0.397 (0.357 to 0.437)	<0.001
Ethiopia	1579 (1367 to 1830)	3543 (3045 to 4118)	124 (115 to 132)	5.14 (4.5 to 5.88)	4.87 (4.28 to 5.55)	-0.175 (-0.205 to -0.146)	<0.001
Fiji	15 (12 to 18)	24 (20 to 29)	60 (50 to 71)	2.08 (1.69 to 2.5)	2.52 (2.1 to 3.05)	0.645 (0.581 to 0.709)	<0.001
Finland	1424 (1308 to 1552)	2344 (2126 to 2583)	65 (52 to 76)	22.77 (20.86 to 24.87)	28.33 (25.67 to 31.39)	0.71 (0.684 to 0.736)	<0.001
France	8101 (7288 to 8891)	13423 (12040 to 15099)	66 (56 to 78)	11.51 (10.36 to 12.78)	13.85 (12.37 to 15.61)	0.594 (0.551 to 0.637)	<0.001
Gabon	49 (44 to 55)	149 (133 to 166)	201 (184 to 219)	7.09 (6.39 to 7.86)	9.86 (8.95 to 10.87)	1.07 (1.045 to 1.095)	<0.001
Gambia	19 (16 to 23)	65 (55 to 78)	237 (218 to 259)	2.94 (2.53 to 3.43)	3.69 (3.23 to 4.23)	0.743 (0.716 to 0.77)	<0.001
Georgia	235 (200 to 280)	189 (163 to 218)	-20 (-25 to -14)	4.07 (3.42 to 4.84)	4.83 (4.14 to 5.63)	0.557 (0.509 to 0.604)	<0.001
Germany	11640 (10392 to 13077)	15883 (14213 to 17710)	36 (29 to 46)	11.56 (10.25 to 12.99)	13.4 (11.84 to 15.08)	0.47 (0.424 to 0.515)	<0.001
Ghana	292 (241 to 351)	1072 (894 to 1275)	267 (244 to 292)	2.72 (2.29 to 3.21)	3.8 (3.27 to 4.44)	1.082 (1.064 to 1.1)	<0.001
Greece	1253 (1097 to 1415)	1551 (1366 to 1744)	24 (16 to 32)	10.4 (9.07 to 11.76)	11.97 (10.46 to 13.46)	0.453 (0.437 to 0.469)	<0.001
Greenland	4 (4 to 5)	9 (8 to 10)	108 (87 to 133)	8.48 (7.49 to 9.48)	13.29 (11.97 to 14.59)	1.464 (1.419 to 1.51)	<0.001
Grenada	3 (3 to 3)	7 (6 to 8)	119 (104 to 136)	3.97 (3.44 to 4.55)	5.99 (5.27 to 6.78)	1.334 (1.299 to 1.369)	<0.001
Guam	4 (3 to 5)	6 (6 to 7)	67 (52 to 85)	2.87 (2.41 to 3.4)	3.86 (3.29 to 4.52)	0.979 (0.897 to 1.062)	<0.001
Guatemala	358 (304 to 406)	1608 (1440 to 1802)	350 (320 to 383)	6.7 (5.97 to 7.45)	11.61 (10.5 to 12.73)	1.797 (1.749 to 1.845)	<0.001
Guinea	125 (106 to 147)	316 (266 to 374)	153 (140 to 169)	2.83 (2.44 to 3.26)	3.28 (2.85 to 3.78)	0.501 (0.475 to 0.526)	<0.001
Guinea-Bissau	19 (16 to 23)	50 (41 to 60)	157 (142 to 174)	2.83 (2.44 to 3.26)	3.35 (2.91 to 3.85)	0.548 (0.517 to 0.579)	<0.001
Guyana	23 (19 to 27)	36 (31 to 41)	56 (45 to 68)	3.6 (3.1 to 4.15)	4.88 (4.26 to 5.56)	1 (0.971 to 1.029)	<0.001
Haiti	224 (194 to 257)	631 (552 to 714)	182 (163 to 201)	4.84 (4.34 to 5.41)	5.81 (5.23 to 6.43)	0.592 (0.578 to 0.606)	<0.001
Honduras	419 (372 to 470)	1828 (1660 to 2017)	336 (310 to 366)	13.7 (12.51 to 15.03)	20.92 (19.06 to 22.9)	1.383 (1.339 to 1.427)	<0.001
Hungary	1188 (1066 to 1317)	1495 (1326 to 1664)	26 (17 to 35)	9.79 (8.76 to 10.85)	12.18 (10.76 to 13.54)	0.703 (0.671 to 0.735)	<0.001
Iceland	36 (32 to 41)	69 (62 to 77)	92 (78 to 104)	13.65 (11.98 to 15.41)	15.82 (13.98 to 17.85)	0.47 (0.423 to 0.518)	<0.001
India	63047 (54893 to 72108)	198511 (174796 to 226624)	215 (202 to 226)	10.61 (9.28 to 12.1)	14.82 (13.07 to 16.89)	1.085 (1.048 to 1.122)	<0.001
Indonesia	3178 (2659 to 3850)	7807 (6661 to 9147)	146 (129 to 163)	2.05 (1.75 to 2.43)	2.69 (2.31 to 3.12)	0.869 (0.836 to 0.902)	<0.001
Iran (Islamic Republic of)	1479 (1226 to 1757)	3919 (3281 to 4569)	165 (140 to 192)	3.12 (2.65 to 3.63)	4.22 (3.6 to 4.88)	0.985 (0.954 to 1.017)	<0.001
Iraq	564 (466 to 681)	2069 (1712 to 2391)	267 (232 to 303)	3.53 (2.99 to 4.14)	5.04 (4.23 to 5.74)	1.156 (1.131 to 1.182)	<0.001
Ireland	1055 (963 to 1157)	2334 (2112 to 2589)	121 (107 to 136)	28.64 (26.23 to 31.52)	35.08 (31.79 to 38.82)	0.663 (0.621 to 0.704)	<0.001
Israel	455 (398 to 518)	1257 (1117 to 1419)	176 (159 to 194)	9.49 (8.26 to 10.84)	12.21 (10.76 to 13.93)	0.812 (0.793 to 0.831)	<0.001
Italy	10880 (9361 to 12517)	13912 (12040 to 16000)	28 (22 to 34)	14.75 (12.75 to 16.93)	14.84 (12.99 to 16.96)	0.02 (0.01 to 0.03)	<0.001
Jamaica	112 (97 to 127)	224 (198 to 252)	100 (88 to 114)	5.41 (4.77 to 6.13)	7.35 (6.51 to 8.24)	0.998 (0.968 to 1.027)	<0.001
Japan	31521 (27206 to 36783)	32060 (27599 to 37008)	2 (-5 to 8)	19.37 (16.8 to 22.3)	17.03 (14.93 to 19.33)	-0.406 (-0.467 to -0.345)	<0.001
Jordan	112 (91 to 136)	673 (566 to 795)	501 (448 to 568)	3.41 (2.9 to 3.97)	5.23 (4.48 to 6.08)	1.395 (1.334 to 1.456)	<0.001
Kazakhstan	596 (498 to 706)	998 (852 to 1164)	68 (56 to 81)	3.74 (3.13 to 4.42)	5.14 (4.36 to 5.99)	1.038 (0.967 to 1.109)	<0.001
Kenya	668 (573 to 786)	2076 (1802 to 2410)	211 (201 to 220)	5.15 (4.48 to 5.95)	5.79 (5.12 to 6.62)	0.375 (0.36 to 0.39)	<0.001
Kiribati	1 (1 to 2)	3 (2 to 3)	105 (95 to 118)	2.08 (1.76 to 2.46)	2.43 (2.08 to 2.85)	0.524 (0.478 to 0.57)	<0.001
Kuwait	134 (111 to 160)	578 (483 to 678)	333 (278 to 390)	7.01 (5.93 to 8.19)	10.8 (9.2 to 12.22)	1.412 (1.313 to 1.512)	<0.001
Kyrgyzstan	433 (381 to 489)	1073 (961 to 1187)	148 (131 to 167)	11.67 (10.51 to 12.94)	17.27 (15.64 to 18.89)	1.276 (1.195 to 1.357)	<0.001
Lao People's Democratic Republic	87 (75 to 102)	277 (241 to 318)	219 (197 to 244)	2.8 (2.45 to 3.2)	4.2 (3.72 to 4.79)	1.316 (1.298 to 1.334)	<0.001
Latvia	302 (275 to 333)	273 (246 to 299)	-10 (-16 to -4)	10.44 (9.39 to 11.6)	13.07 (11.67 to 14.44)	0.727 (0.679 to 0.776)	<0.001
Lebanon	149 (127 to 175)	421 (358 to 491)	183 (160 to 208)	5.12 (4.38 to 5.97)	7.12 (6.08 to 8.22)	1.075 (1.02 to 1.131)	<0.001
Lesotho	90 (79 to 102)	154 (135 to 173)	71 (61 to 80)	7.89 (7.02 to 8.8)	9.26 (8.3 to 10.19)	0.513 (0.474 to 0.552)	<0.001
Liberia	54 (45 to 65)	161 (132 to 192)	200 (181 to 221)	2.99 (2.57 to 3.48)	3.73 (3.2 to 4.26)	0.723 (0.627 to 0.818)	<0.001
Libya	123 (102 to 147)	355 (302 to 412)	188 (156 to 224)	3.22 (2.75 to 3.79)	4.6 (3.94 to 5.31)	1.145 (1.104 to 1.186)	<0.001
Lithuania	490 (444 to 538)	461 (419 to 505)	-6 (-12 to 2)	12.6 (11.39 to 13.96)	15.3 (13.8 to 17.03)	0.628 (0.595 to 0.661)	<0.001
Luxembourg	55 (49 to 62)	116 (102 to 131)	111 (98 to 124)	11.78 (10.46 to 13.23)	13.8 (12.2 to 15.44)	0.51 (0.488 to 0.533)	<0.001
Madagascar	301 (260 to 351)	911 (795 to 1047)	202 (186 to 219)	4.03 (3.59 to 4.58)	4.72 (4.19 to 5.3)	0.51 (0.485 to 0.534)	<0.001
Malawi	289 (252 to 334)	738 (641 to 851)	155 (144 to 168)	4.91 (4.41 to 5.54)	5.94 (5.33 to 6.63)	0.617 (0.584 to 0.65)	<0.001
Malaysia	307 (257 to 369)	943 (807 to 1103)	207 (187 to 226)	2.12 (1.79 to 2.5)	2.85 (2.45 to 3.31)	0.959 (0.901 to 1.016)	<0.001
Maldives	7 (6 to 8)	32 (27 to 37)	382 (324 to 450)	4.29 (3.8 to 4.83)	5.7 (5.01 to 6.43)	0.915 (0.867 to 0.964)	<0.001
Mali	158 (133 to 188)	507 (419 to 602)	220 (199 to 240)	2.6 (2.22 to 3.02)	3.1 (2.66 to 3.55)	0.582 (0.559 to 0.605)	<0.001
Malta	45 (40 to 51)	78 (69 to 86)	73 (61 to 87)	10.96 (9.65 to 12.34)	12.88 (11.35 to 14.51)	0.518 (0.496 to 0.54)	<0.001
Marshall Islands	1 (1 to 1)	2 (2 to 2)	110 (92 to 132)	2.64 (2.28 to 3.02)	3.44 (2.99 to 3.9)	0.856 (0.835 to 0.877)	<0.001
Mauritania	48 (41 to 56)	151 (128 to 176)	215 (198 to 234)	3.21 (2.78 to 3.69)	4.53 (3.94 to 5.18)	1.117 (1.09 to 1.144)	<0.001
Mauritius	36 (30 to 42)	88 (76 to 102)	145 (121 to 172)	3.62 (3.12 to 4.21)	5.42 (4.72 to 6.19)	1.305 (1.286 to 1.325)	<0.001
Mexico	14454 (12732 to 16243)	34430 (30640 to 38699)	138 (128 to 148)	23.52 (20.79 to 26.56)	25.32 (22.62 to 28.44)	0.237 (0.216 to 0.259)	<0.001
Micronesia (Federated States of)	2 (2 to 3)	4 (4 to 5)	69 (57 to 84)	2.9 (2.49 to 3.32)	4.04 (3.5 to 4.58)	1.078 (1.061 to 1.096)	<0.001
Monaco	3 (3 to 4)	4 (4 to 5)	34 (26 to 41)	8.13 (7.01 to 9.5)	8.82 (7.56 to 10.21)	0.266 (0.212 to 0.32)	<0.001
Mongolia	88 (75 to 103)	240 (209 to 276)	173 (145 to 202)	5.09 (4.51 to 5.74)	7.43 (6.55 to 8.37)	1.232 (1.172 to 1.292)	<0.001
Montenegro	45 (38 to 52)	63 (55 to 72)	42 (33 to 52)	6.83 (5.85 to 7.93)	8.54 (7.35 to 9.78)	0.732 (0.697 to 0.768)	<0.001
Morocco	675 (558 to 804)	1666 (1422 to 1934)	147 (127 to 170)	2.86 (2.43 to 3.37)	4.3 (3.68 to 4.99)	1.319 (1.288 to 1.35)	<0.001
Mozambique	396 (348 to 454)	1035 (907 to 1188)	161 (148 to 175)	4.64 (4.15 to 5.2)	5.55 (4.97 to 6.18)	0.577 (0.555 to 0.599)	<0.001
Myanmar	949 (821 to 1097)	2501 (2193 to 2843)	163 (143 to 186)	2.84 (2.5 to 3.2)	4.44 (3.89 to 5.02)	1.451 (1.433 to 1.469)	<0.001
Namibia	74 (64 to 85)	195 (169 to 223)	164 (148 to 180)	7.26 (6.46 to 8.1)	9.19 (8.2 to 10.23)	0.766 (0.738 to 0.793)	<0.001
Nauru	0 (0 to 0)	0 (0 to 0)	49 (40 to 59)	3.2 (2.73 to 3.68)	4.16 (3.61 to 4.72)	0.844 (0.818 to 0.87)	<0.001
Nepal	1000 (865 to 1142)	3347 (2967 to 3847)	235 (216 to 255)	7.44 (6.59 to 8.35)	11.89 (10.61 to 13.49)	1.526 (1.493 to 1.558)	<0.001
Netherlands	4323 (3888 to 4803)	6534 (5822 to 7411)	51 (41 to 63)	23.96 (21.57 to 26.7)	24.35 (21.78 to 27.48)	0.05 (-0.023 to 0.122)	0.179
New Zealand	955 (826 to 1095)	1721 (1493 to 1963)	80 (70 to 91)	25.82 (22.36 to 29.62)	25.05 (21.89 to 28.41)	-0.09 (-0.125 to -0.056)	<0.001
Nicaragua	246 (214 to 279)	876 (785 to 977)	256 (233 to 279)	10.4 (9.38 to 11.49)	14.64 (13.33 to 16.18)	1.113 (1.086 to 1.139)	<0.001
Niger	131 (109 to 158)	461 (381 to 554)	250 (231 to 273)	2.52 (2.14 to 2.93)	2.92 (2.53 to 3.35)	0.475 (0.451 to 0.499)	<0.001
Nigeria	1861 (1552 to 2253)	5813 (4830 to 6932)	212 (202 to 223)	2.7 (2.3 to 3.19)	3.32 (2.83 to 3.84)	0.668 (0.648 to 0.688)	<0.001
Niue	0 (0 to 0)	0 (0 to 0)	14 (6 to 24)	2.93 (2.52 to 3.42)	3.99 (3.4 to 4.61)	0.997 (0.981 to 1.013)	<0.001
North Macedonia	96 (79 to 114)	173 (148 to 201)	81 (67 to 97)	4.61 (3.82 to 5.45)	6.47 (5.52 to 7.49)	1.105 (1.074 to 1.135)	<0.001
Northern Mariana Islands	2 (1 to 2)	2 (2 to 3)	30 (13 to 52)	3.67 (3.13 to 4.29)	4.26 (3.64 to 4.89)	0.485 (0.458 to 0.512)	<0.001
Norway	1454 (1240 to 1710)	1856 (1593 to 2143)	28 (23 to 32)	27.81 (23.8 to 32.23)	24.25 (21.13 to 27.68)	-0.43 (-0.472 to -0.388)	<0.001
Oman	42 (34 to 50)	214 (172 to 257)	412 (367 to 457)	2.41 (2.05 to 2.83)	4.31 (3.66 to 5.04)	1.899 (1.859 to 1.939)	<0.001
Pakistan	8606 (7396 to 10011)	19454 (16729 to 22566)	126 (117 to 135)	9.81 (8.62 to 11.12)	9.36 (8.29 to 10.6)	-0.1 (-0.149 to -0.051)	<0.001
Palau	1 (0 to 1)	1 (1 to 1)	83 (63 to 107)	3.36 (2.88 to 3.87)	4.32 (3.69 to 4.96)	0.805 (0.755 to 0.855)	<0.001
Palestine	58 (48 to 70)	248 (208 to 295)	325 (292 to 364)	3.58 (3.02 to 4.18)	5.14 (4.41 to 5.94)	1.18 (1.144 to 1.216)	<0.001
Panama	157 (137 to 181)	463 (413 to 520)	195 (174 to 221)	7.87 (7 to 8.86)	10.54 (9.41 to 11.83)	0.952 (0.921 to 0.982)	<0.001
Papua New Guinea	71 (58 to 87)	227 (189 to 268)	219 (198 to 242)	2.03 (1.7 to 2.4)	2.39 (2.04 to 2.77)	0.529 (0.515 to 0.543)	<0.001
Paraguay	306 (261 to 360)	1114 (986 to 1271)	264 (232 to 299)	8.9 (7.78 to 10.15)	15.15 (13.56 to 17.05)	1.727 (1.691 to 1.763)	<0.001
Peru	2971 (2572 to 3358)	9210 (8112 to 10311)	210 (181 to 234)	14.82 (13.15 to 16.56)	24.36 (21.56 to 27.12)	1.616 (1.577 to 1.655)	<0.001
Philippines	2750 (2354 to 3221)	5448 (4765 to 6291)	98 (92 to 106)	5.78 (5.05 to 6.67)	5.33 (4.71 to 6.11)	-0.285 (-0.35 to -0.22)	<0.001
Poland	5783 (5061 to 6623)	6209 (5455 to 7031)	7 (4 to 12)	14.18 (12.4 to 16.14)	13.36 (11.77 to 15.08)	-0.188 (-0.215 to -0.162)	<0.001
Portugal	1232 (1117 to 1355)	2182 (1950 to 2411)	77 (65 to 88)	10.52 (9.41 to 11.62)	15.03 (13.35 to 16.58)	1.153 (1.115 to 1.191)	<0.001
Puerto Rico	287 (254 to 323)	517 (461 to 591)	80 (64 to 98)	7.8 (6.94 to 8.81)	11.72 (10.32 to 13.39)	1.322 (1.3 to 1.344)	<0.001
Qatar	16 (12 to 19)	204 (159 to 248)	1190 (1058 to 1319)	3.5 (2.94 to 4.09)	6.01 (5.03 to 7.02)	1.736 (1.615 to 1.857)	<0.001
Republic of Korea	4135 (3688 to 4581)	10942 (9831 to 12139)	165 (140 to 190)	9.77 (8.82 to 10.71)	14.35 (12.97 to 15.86)	1.228 (1.159 to 1.298)	<0.001
Republic of Moldova	196 (166 to 226)	263 (229 to 306)	34 (23 to 47)	4.28 (3.63 to 4.94)	6.08 (5.26 to 7.06)	1.14 (1.114 to 1.166)	<0.001
Romania	1128 (945 to 1321)	1524 (1296 to 1769)	35 (23 to 47)	4.48 (3.71 to 5.29)	6.73 (5.71 to 7.83)	1.32 (1.284 to 1.357)	<0.001
Russian Federation	12860 (11158 to 14508)	14831 (13023 to 16750)	15 (10 to 20)	7.89 (6.83 to 8.93)	9.32 (8.18 to 10.52)	0.54 (0.525 to 0.556)	<0.001
Rwanda	216 (188 to 248)	622 (550 to 707)	189 (172 to 206)	5.03 (4.53 to 5.59)	6.46 (5.77 to 7.17)	0.813 (0.746 to 0.879)	<0.001
Saint Kitts and Nevis	3 (2 to 3)	7 (6 to 7)	141 (123 to 163)	7.28 (6.54 to 8.06)	10.16 (9.18 to 11.27)	1.09 (1.053 to 1.126)	<0.001
Saint Lucia	8 (7 to 9)	20 (18 to 22)	163 (141 to 184)	7.15 (6.43 to 7.9)	9.46 (8.53 to 10.37)	0.902 (0.865 to 0.939)	<0.001
Saint Vincent and the Grenadines	4 (3 to 5)	7 (6 to 8)	77 (62 to 92)	4.37 (3.81 to 5)	5.56 (4.87 to 6.37)	0.783 (0.758 to 0.808)	<0.001
Samoa	4 (4 to 5)	7 (6 to 9)	70 (58 to 83)	3.07 (2.64 to 3.6)	3.87 (3.33 to 4.42)	0.758 (0.684 to 0.832)	<0.001
San Marino	2 (2 to 3)	3 (3 to 4)	58 (48 to 68)	7.89 (6.77 to 9.25)	8.39 (7.11 to 9.72)	0.204 (0.169 to 0.238)	<0.001
Sao Tome and Principe	3 (2 to 3)	8 (6 to 9)	174 (155 to 196)	3.19 (2.73 to 3.68)	4.16 (3.58 to 4.75)	0.867 (0.845 to 0.888)	<0.001
Saudi Arabia	398 (327 to 478)	2035 (1662 to 2429)	412 (361 to 471)	2.74 (2.33 to 3.23)	4.68 (3.95 to 5.47)	1.736 (1.691 to 1.782)	<0.001
Senegal	157 (132 to 187)	455 (382 to 541)	190 (176 to 207)	3.04 (2.6 to 3.5)	3.73 (3.2 to 4.28)	0.679 (0.659 to 0.698)	<0.001
Serbia	680 (616 to 752)	1005 (888 to 1136)	48 (36 to 59)	6.03 (5.48 to 6.64)	8.98 (7.93 to 10.22)	1.293 (1.271 to 1.316)	<0.001
Seychelles	2 (1 to 2)	4 (3 to 5)	135 (112 to 159)	2.55 (2.16 to 3)	3.39 (2.9 to 3.94)	0.922 (0.89 to 0.954)	<0.001
Sierra Leone	86 (72 to 103)	221 (184 to 266)	156 (141 to 170)	2.83 (2.41 to 3.28)	3.28 (2.85 to 3.77)	0.473 (0.444 to 0.502)	<0.001
Singapore	196 (167 to 229)	614 (523 to 714)	213 (186 to 244)	6.18 (5.36 to 7.09)	8.25 (7.1 to 9.53)	0.938 (0.893 to 0.984)	<0.001
Slovakia	281 (241 to 324)	465 (406 to 531)	66 (54 to 79)	5.05 (4.32 to 5.84)	7.07 (6.13 to 8.05)	1.087 (1.049 to 1.125)	<0.001
Slovenia	277 (249 to 309)	495 (441 to 545)	78 (64 to 92)	12.01 (10.72 to 13.44)	17.37 (15.4 to 19.44)	1.204 (1.171 to 1.237)	<0.001
Solomon Islands	7 (6 to 8)	21 (18 to 25)	203 (183 to 226)	2.59 (2.24 to 2.98)	3.41 (2.96 to 3.89)	0.892 (0.855 to 0.93)	<0.001
Somalia	231 (200 to 266)	624 (541 to 720)	170 (156 to 184)	5.02 (4.51 to 5.57)	5.14 (4.64 to 5.66)	0.078 (0.07 to 0.086)	<0.001
South Africa	5847 (5087 to 6617)	9168 (8067 to 10269)	57 (50 to 64)	17.17 (15.2 to 19.27)	15.26 (13.52 to 17.11)	-0.379 (-0.398 to -0.361)	<0.001
South Sudan	162 (139 to 188)	322 (277 to 373)	100 (87 to 113)	4.34 (3.84 to 4.89)	5 (4.45 to 5.61)	0.465 (0.434 to 0.496)	<0.001
Spain	5347 (4937 to 5790)	9381 (8795 to 10037)	75 (65 to 86)	11.67 (10.8 to 12.56)	14.01 (13.16 to 14.91)	0.589 (0.576 to 0.602)	<0.001
Sri Lanka	350 (292 to 423)	748 (642 to 881)	113 (96 to 134)	2.23 (1.89 to 2.64)	3.04 (2.59 to 3.54)	1.009 (0.947 to 1.072)	<0.001
Sudan	425 (351 to 506)	1539 (1283 to 1820)	262 (234 to 292)	2.47 (2.08 to 2.88)	3.73 (3.19 to 4.32)	1.341 (1.31 to 1.373)	<0.001
Suriname	13 (11 to 15)	29 (25 to 33)	126 (110 to 143)	3.84 (3.33 to 4.41)	4.78 (4.15 to 5.51)	0.721 (0.694 to 0.748)	<0.001
Sweden	2716 (2388 to 3098)	3213 (2787 to 3649)	18 (13 to 23)	23.21 (20.48 to 26.29)	20.8 (18.45 to 23.46)	-0.357 (-0.389 to -0.324)	<0.001
Switzerland	1542 (1375 to 1730)	2528 (2244 to 2832)	64 (54 to 75)	17.49 (15.6 to 19.53)	18.98 (16.84 to 21.32)	0.263 (0.248 to 0.278)	<0.001
Syrian Arab Republic	344 (285 to 415)	740 (621 to 875)	115 (90 to 143)	3.22 (2.71 to 3.79)	5.21 (4.41 to 6.17)	1.573 (1.524 to 1.623)	<0.001
Taiwan (Province of China)	1948 (1717 to 2182)	3740 (3503 to 3981)	92 (71 to 116)	10.02 (8.89 to 11.17)	10.47 (9.94 to 11.03)	0.175 (0.088 to 0.262)	<0.001
Tajikistan	254 (218 to 297)	708 (619 to 809)	178 (159 to 202)	6.07 (5.33 to 6.84)	7.96 (7.14 to 8.93)	0.881 (0.822 to 0.94)	<0.001
Thailand	1975 (1687 to 2267)	4858 (4188 to 5575)	146 (124 to 174)	3.8 (3.3 to 4.34)	5.54 (4.79 to 6.32)	1.233 (1.172 to 1.295)	<0.001
Timor-Leste	15 (13 to 18)	43 (37 to 49)	187 (167 to 211)	2.67 (2.34 to 3.07)	3.9 (3.46 to 4.45)	1.217 (1.181 to 1.254)	<0.001
Togo	70 (58 to 84)	236 (198 to 277)	239 (216 to 261)	2.96 (2.55 to 3.43)	3.59 (3.09 to 4.13)	0.625 (0.593 to 0.657)	<0.001
Tokelau	0 (0 to 0)	0 (0 to 0)	36 (28 to 44)	2.6 (2.24 to 3.01)	3.61 (3.11 to 4.15)	1.07 (1.044 to 1.095)	<0.001
Tonga	2 (2 to 3)	4 (3 to 4)	48 (39 to 58)	2.89 (2.47 to 3.37)	3.69 (3.15 to 4.28)	0.797 (0.76 to 0.834)	<0.001
Trinidad and Tobago	97 (86 to 109)	201 (184 to 221)	107 (92 to 125)	9.36 (8.44 to 10.38)	12.17 (11.1 to 13.4)	0.853 (0.835 to 0.87)	<0.001
Tunisia	247 (206 to 293)	588 (503 to 684)	138 (114 to 166)	3.14 (2.64 to 3.69)	4.7 (4 to 5.47)	1.321 (1.286 to 1.356)	<0.001
Turkmenistan	104 (85 to 124)	224 (193 to 262)	116 (101 to 133)	3.26 (2.72 to 3.84)	4.31 (3.71 to 5)	0.919 (0.895 to 0.943)	<0.001
Tuvalu	0 (0 to 0)	0 (0 to 0)	89 (80 to 100)	2.53 (2.16 to 2.91)	3.38 (2.92 to 3.87)	0.943 (0.912 to 0.973)	<0.001
Türkiye	3572 (3172 to 4045)	10101 (9023 to 11251)	183 (160 to 211)	6.77 (6.06 to 7.61)	10.88 (9.76 to 12.08)	1.544 (1.501 to 1.586)	<0.001
Uganda	455 (391 to 528)	1465 (1265 to 1689)	222 (207 to 239)	4.66 (4.14 to 5.29)	5.77 (5.16 to 6.52)	0.7 (0.667 to 0.733)	<0.001
Ukraine	2073 (1736 to 2451)	2321 (1998 to 2711)	12 (4 to 21)	3.63 (3.03 to 4.29)	4.6 (3.93 to 5.31)	0.763 (0.728 to 0.798)	<0.001
United Arab Emirates	65 (53 to 78)	595 (475 to 742)	811 (643 to 987)	3.45 (2.93 to 4)	5.63 (4.8 to 6.6)	1.6 (1.569 to 1.63)	<0.001
United Kingdom	18074 (16019 to 20333)	25538 (22734 to 28825)	41 (38 to 44)	25.25 (22.57 to 28.19)	27.37 (24.58 to 30.42)	0.264 (0.243 to 0.286)	<0.001
United Republic of Tanzania	774 (676 to 893)	2354 (2048 to 2703)	204 (187 to 220)	4.94 (4.39 to 5.57)	5.99 (5.35 to 6.74)	0.627 (0.605 to 0.649)	<0.001
United States Virgin Islands	6 (5 to 7)	9 (8 to 10)	58 (41 to 74)	5.84 (5.09 to 6.63)	7.45 (6.55 to 8.49)	0.784 (0.765 to 0.804)	<0.001
United States of America	43582 (39473 to 48167)	81505 (73805 to 90798)	87 (81 to 93)	15.52 (14.08 to 17.13)	18.27 (16.75 to 20.05)	0.532 (0.489 to 0.575)	<0.001
Uruguay	328 (297 to 366)	542 (490 to 604)	65 (56 to 74)	9.46 (8.49 to 10.53)	12.75 (11.43 to 14.2)	0.98 (0.941 to 1.019)	<0.001
Uzbekistan	2012 (1727 to 2304)	5043 (4457 to 5634)	151 (126 to 179)	11.4 (10.13 to 12.74)	14.03 (12.48 to 15.6)	0.67 (0.61 to 0.731)	<0.001
Vanuatu	3 (3 to 4)	9 (7 to 10)	187 (172 to 208)	2.48 (2.13 to 2.87)	3.1 (2.68 to 3.53)	0.711 (0.688 to 0.733)	<0.001
Venezuela (Bolivarian Republic of)	1852 (1628 to 2068)	5297 (4796 to 5805)	186 (161 to 214)	12.82 (11.61 to 14.1)	17.99 (16.27 to 19.73)	1.082 (1.011 to 1.154)	<0.001
Viet Nam	2222 (1914 to 2572)	7667 (6708 to 8792)	245 (213 to 281)	4.13 (3.58 to 4.72)	6.98 (6.12 to 7.93)	1.714 (1.696 to 1.732)	<0.001
Yemen	240 (197 to 287)	901 (749 to 1056)	275 (247 to 306)	2.3 (1.94 to 2.68)	2.97 (2.56 to 3.43)	0.844 (0.821 to 0.867)	<0.001
Zambia	219 (191 to 252)	765 (661 to 878)	249 (227 to 272)	4.53 (4.04 to 5)	5.79 (5.18 to 6.45)	0.804 (0.783 to 0.825)	<0.001
Zimbabwe	408 (345 to 476)	714 (608 to 822)	75 (64 to 86)	5.46 (4.73 to 6.12)	5.55 (4.91 to 6.25)	0.046 (-0.031 to 0.124)	0.238
UI, uncertainty interval; ASR, age-stadardised rate; AAPC, average annual percentage change; CI, confidence interval.

## Sheet: Table S4
Table S4. DALYs of RA in 1990 and 2021 for both sexes and in 204 countries and territories, with AAPC from 1990 to 2021 (generated from data available from https://vizhub.healthdata.org/gbd-results/)
location	Counts in 1990 (95% UI)	Counts in 2021 (95% UI)	% change in counts between 1990 and 2021 (95% UI)	ASR in 1990 (95% UI)	ASR in 2021 (95% UI)	AAPC in ASR from 1990 to 2021 (95% CI)	AAPC P-Value
Afghanistan	984 (622 to 1363)	3080 (2049 to 4410)	213 (150 to 287)	13.25 (8.46 to 18.24)	18.11 (12.15 to 25.26)	1.029 (0.892 to 1.166)	<0.001
Albania	504 (378 to 668)	905 (649 to 1238)	80 (52 to 110)	20.46 (15.58 to 26.5)	24.15 (16.85 to 33.49)	0.518 (0.375 to 0.66)	<0.001
Algeria	1391 (970 to 1918)	5382 (3740 to 7471)	287 (232 to 354)	8.33 (5.92 to 11.43)	12.56 (8.8 to 17.31)	1.332 (1.257 to 1.407)	<0.001
American Samoa	3 (2 to 5)	6 (4 to 9)	73 (49 to 103)	9.46 (6.1 to 13.85)	11.55 (7.47 to 17.05)	0.641 (0.589 to 0.693)	<0.001
Andorra	13 (9 to 18)	30 (20 to 42)	126 (98 to 155)	21.47 (14.44 to 30)	23.3 (15.39 to 33.03)	0.279 (0.226 to 0.332)	<0.001
Angola	694 (442 to 1294)	2642 (1704 to 4041)	280 (203 to 345)	12.69 (8.23 to 26.18)	15.4 (10.18 to 23.72)	0.628 (0.579 to 0.677)	<0.001
Antigua and Barbuda	11 (9 to 15)	29 (21 to 37)	150 (125 to 179)	20.98 (15.95 to 26.8)	27.68 (20.85 to 35.57)	0.911 (0.529 to 1.295)	<0.001
Argentina	9359 (7255 to 12018)	19457 (14585 to 25720)	108 (87 to 130)	29.06 (22.49 to 37.29)	37.18 (27.82 to 49.4)	0.768 (0.623 to 0.914)	<0.001
Armenia	329 (213 to 490)	666 (468 to 921)	102 (73 to 139)	10.44 (6.77 to 15.36)	17.32 (12.08 to 24)	1.594 (0.916 to 2.277)	<0.001
Australia	10865 (8444 to 13756)	21359 (15820 to 27761)	97 (79 to 112)	55.76 (43.24 to 71.19)	53.57 (39.02 to 71.02)	-0.161 (-0.309 to -0.014)	0.032
Austria	4838 (3729 to 6166)	5753 (4168 to 7668)	19 (7 to 30)	45.35 (34.47 to 58.46)	40.31 (28.34 to 54.36)	-0.394 (-0.572 to -0.216)	<0.001
Azerbaijan	564 (372 to 823)	1406 (904 to 2043)	149 (110 to 198)	9.18 (6.09 to 13.4)	11.77 (7.68 to 16.89)	0.814 (0.727 to 0.902)	<0.001
Bahamas	47 (36 to 61)	120 (89 to 156)	156 (126 to 192)	25.59 (20.02 to 32.68)	28.6 (21.54 to 36.94)	0.377 (0.217 to 0.538)	<0.001
Bahrain	63 (40 to 93)	481 (331 to 679)	665 (548 to 812)	17 (11.67 to 24.33)	31.79 (22.96 to 43.34)	2.058 (1.872 to 2.244)	<0.001
Bangladesh	14520 (10645 to 18755)	42547 (31631 to 56448)	193 (146 to 243)	27.33 (19.81 to 35.65)	29 (21.71 to 38.12)	0.247 (-0.028 to 0.523)	0.079
Barbados	93 (73 to 118)	195 (151 to 246)	109 (84 to 140)	34.19 (26.55 to 43.69)	42.9 (32.53 to 55)	0.744 (0.432 to 1.056)	<0.001
Belarus	1417 (942 to 2023)	2359 (1576 to 3376)	66 (45 to 92)	11.66 (7.8 to 16.84)	17.48 (11.46 to 25.3)	1.311 (1.218 to 1.404)	<0.001
Belgium	5506 (4193 to 7156)	7268 (5283 to 9748)	32 (20 to 45)	39.86 (29.73 to 52.22)	39.88 (28.37 to 55.29)	0.031 (-0.109 to 0.171)	0.661
Belize	24 (18 to 31)	104 (77 to 139)	335 (268 to 391)	21.46 (16.39 to 28.01)	29.05 (21.92 to 38.05)	0.994 (0.7 to 1.289)	<0.001
Benin	188 (122 to 276)	697 (437 to 1021)	272 (224 to 324)	7 (4.65 to 10.07)	8.77 (5.68 to 12.54)	0.715 (0.656 to 0.773)	<0.001
Bermuda	16 (12 to 20)	32 (24 to 42)	107 (87 to 130)	24.77 (18.51 to 32.13)	28.87 (20.52 to 39.38)	0.469 (0.418 to 0.52)	<0.001
Bhutan	97 (70 to 131)	272 (194 to 365)	180 (137 to 234)	35.34 (24.96 to 45.34)	41.41 (29.56 to 54.76)	0.53 (0.498 to 0.563)	<0.001
Bolivia (Plurinational State of)	1703 (1334 to 2208)	5682 (4179 to 7428)	234 (181 to 284)	46.66 (37.64 to 58.69)	57.32 (42.61 to 73.59)	0.664 (0.573 to 0.755)	<0.001
Bosnia and Herzegovina	1341 (982 to 1767)	1929 (1396 to 2608)	44 (26 to 63)	29.78 (22.06 to 39)	37.15 (26.14 to 51.3)	0.723 (0.64 to 0.806)	<0.001
Botswana	234 (173 to 303)	649 (461 to 875)	177 (120 to 231)	33.14 (24 to 42.65)	33.23 (24.33 to 43.92)	-0.002 (-0.261 to 0.258)	0.988
Brazil	34365 (24979 to 46118)	70285 (51445 to 93471)	105 (95 to 116)	28.85 (21.29 to 38.4)	28.09 (20.59 to 37.3)	-0.11 (-0.269 to 0.05)	0.178
Brunei Darussalam	62 (47 to 82)	190 (141 to 254)	205 (160 to 254)	48.52 (37.74 to 61.62)	46.45 (34.85 to 60.28)	-0.175 (-0.265 to -0.085)	<0.001
Bulgaria	1803 (1336 to 2460)	1892 (1332 to 2636)	5 (-8 to 19)	16.09 (11.87 to 22.18)	17.99 (12.45 to 25.16)	0.367 (0.211 to 0.523)	<0.001
Burkina Faso	371 (235 to 550)	1097 (682 to 1625)	195 (155 to 238)	6.74 (4.38 to 9.89)	8.13 (5.19 to 11.91)	0.618 (0.551 to 0.686)	<0.001
Burundi	311 (205 to 507)	768 (501 to 1142)	147 (101 to 185)	10.58 (7.06 to 18.06)	10.89 (7.36 to 16)	0.097 (0.019 to 0.175)	0.015
Cabo Verde	17 (11 to 24)	52 (34 to 76)	210 (168 to 259)	7.32 (4.68 to 10.49)	9.77 (6.48 to 14.38)	0.933 (0.886 to 0.98)	<0.001
Cambodia	733 (551 to 960)	2194 (1633 to 2873)	199 (150 to 250)	13.63 (10.11 to 17.43)	16.36 (12.23 to 20.85)	0.591 (0.55 to 0.633)	<0.001
Cameroon	509 (322 to 748)	1959 (1256 to 2885)	285 (235 to 345)	8.21 (5.34 to 11.77)	9.85 (6.39 to 14.12)	0.594 (0.511 to 0.677)	<0.001
Canada	14315 (11200 to 17951)	30641 (22775 to 40080)	114 (96 to 131)	44.88 (34.99 to 56.49)	50.81 (37.26 to 67.28)	0.409 (0.225 to 0.594)	<0.001
Central African Republic	215 (143 to 425)	455 (299 to 751)	112 (74 to 148)	14.06 (9.43 to 30.37)	13.91 (9.43 to 25.91)	-0.034 (-0.072 to 0.004)	0.079
Chad	213 (139 to 310)	613 (394 to 891)	187 (149 to 225)	6.07 (4.08 to 8.83)	6.78 (4.55 to 9.69)	0.353 (0.286 to 0.421)	<0.001
Chile	5350 (4262 to 6655)	14645 (10866 to 19401)	174 (145 to 204)	49.4 (39.85 to 60.78)	60.56 (44.58 to 80.56)	0.709 (0.346 to 1.073)	<0.001
China	403058 (307641 to 526244)	833818 (621520 to 1083523)	107 (86 to 126)	42.37 (33.04 to 54.32)	42.19 (31.3 to 55.45)	-0.017 (-0.128 to 0.093)	0.759
Colombia	8045 (6309 to 10128)	23675 (17763 to 31176)	194 (160 to 225)	38.25 (30.87 to 46.96)	43.07 (32.29 to 56.72)	0.321 (-0.252 to 0.897)	0.273
Comoros	28 (18 to 44)	76 (50 to 111)	168 (129 to 209)	11.18 (7.34 to 17.63)	12.84 (8.64 to 18.69)	0.45 (0.379 to 0.521)	<0.001
Congo	229 (152 to 414)	761 (511 to 1097)	232 (158 to 287)	17.07 (11.43 to 33.24)	20.01 (13.94 to 30.13)	0.52 (0.447 to 0.594)	<0.001
Cook Islands	1 (1 to 2)	2 (1 to 3)	86 (61 to 118)	7.16 (4.5 to 10.82)	10.06 (6.46 to 14.81)	1.096 (1.016 to 1.176)	<0.001
Costa Rica	862 (652 to 1133)	3403 (2519 to 4486)	295 (260 to 334)	43.71 (33.62 to 56.69)	62 (45.79 to 81.99)	1.125 (1.026 to 1.224)	<0.001
Croatia	2010 (1537 to 2663)	2967 (2133 to 4017)	48 (31 to 66)	32.99 (25.28 to 43.73)	41.12 (28.65 to 56.42)	0.742 (0.609 to 0.875)	<0.001
Cuba	2957 (2210 to 3871)	6093 (4648 to 7985)	106 (85 to 130)	28.25 (21.32 to 36.46)	35.99 (27.18 to 47.89)	0.759 (0.628 to 0.889)	<0.001
Cyprus	554 (431 to 693)	1191 (881 to 1553)	115 (75 to 146)	71.12 (55.33 to 89.15)	61.12 (45.12 to 80.36)	-0.487 (-0.603 to -0.37)	<0.001
Czechia	2944 (2197 to 3812)	4410 (3160 to 5944)	50 (36 to 66)	23.37 (17.2 to 30.46)	27.5 (19.39 to 38.16)	0.581 (0.362 to 0.8)	<0.001
Côte d'Ivoire	472 (290 to 705)	1576 (990 to 2283)	234 (190 to 283)	7.08 (4.54 to 10.55)	8.82 (5.85 to 12.52)	0.719 (0.679 to 0.76)	<0.001
Democratic People's Republic of Korea	6477 (4915 to 8549)	14465 (11121 to 18424)	123 (88 to 161)	36.94 (28.41 to 47.96)	43.89 (33.62 to 55.79)	0.557 (0.525 to 0.589)	<0.001
Democratic Republic of the Congo	2554 (1652 to 4923)	7075 (4670 to 11029)	177 (124 to 220)	12.36 (8.12 to 25.51)	13.73 (9.06 to 23.14)	0.333 (0.264 to 0.403)	<0.001
Denmark	3565 (2765 to 4520)	5816 (4353 to 7517)	63 (50 to 76)	47.38 (36.48 to 60.75)	55.93 (40.76 to 74.17)	0.579 (0.474 to 0.685)	<0.001
Djibouti	22 (14 to 33)	114 (75 to 166)	428 (353 to 510)	10.32 (6.82 to 15.63)	12.56 (8.4 to 17.87)	0.627 (0.602 to 0.652)	<0.001
Dominica	14 (11 to 18)	20 (16 to 26)	46 (28 to 66)	24.17 (18.86 to 31.05)	26.35 (20.17 to 34.03)	0.271 (0.233 to 0.308)	<0.001
Dominican Republic	856 (652 to 1108)	2102 (1597 to 2742)	146 (109 to 188)	21.52 (16.46 to 27.34)	20.12 (15.38 to 26.08)	-0.196 (-0.429 to 0.037)	0.099
Ecuador	2892 (2293 to 3608)	9402 (6856 to 12320)	225 (191 to 262)	47.04 (38.32 to 57.36)	55.77 (41.13 to 72.54)	0.44 (-0.796 to 1.692)	0.487
Egypt	4476 (3087 to 6228)	14754 (9970 to 20575)	230 (182 to 288)	11.33 (8.13 to 15.55)	16.36 (11.21 to 22.5)	1.193 (1.094 to 1.293)	<0.001
El Salvador	630 (464 to 865)	1532 (1099 to 2066)	143 (115 to 176)	18.23 (13.58 to 24.76)	24.63 (17.62 to 33.34)	0.986 (0.92 to 1.052)	<0.001
Equatorial Guinea	32 (21 to 70)	166 (109 to 240)	420 (205 to 529)	13.15 (8.79 to 31.42)	20.99 (14.27 to 30.24)	1.539 (1.472 to 1.606)	<0.001
Eritrea	176 (114 to 274)	469 (298 to 701)	166 (129 to 206)	10.58 (6.99 to 18.47)	11.93 (7.92 to 17.9)	0.394 (0.357 to 0.431)	<0.001
Estonia	1142 (890 to 1421)	1313 (1008 to 1669)	15 (4 to 27)	58.92 (45.61 to 73.9)	64.26 (48.38 to 83.36)	0.324 (0.017 to 0.631)	0.038
Eswatini	170 (121 to 223)	321 (222 to 437)	89 (58 to 129)	43.82 (31.2 to 56.28)	42.74 (29.1 to 57.49)	-0.074 (-0.183 to 0.036)	0.186
Ethiopia	3109 (2052 to 5013)	6614 (4366 to 9558)	113 (73 to 132)	11.87 (8.04 to 20.07)	10.66 (7.21 to 15.33)	-0.343 (-0.379 to -0.306)	<0.001
Fiji	35 (21 to 51)	66 (42 to 98)	91 (65 to 123)	5.86 (3.65 to 8.61)	7.23 (4.6 to 10.66)	0.686 (0.622 to 0.75)	<0.001
Finland	5618 (4575 to 6876)	7637 (5783 to 9885)	36 (24 to 48)	82.15 (66.22 to 101.77)	74.52 (55.66 to 98.81)	-0.341 (-0.516 to -0.165)	<0.001
France	26003 (20432 to 32793)	37301 (27977 to 48896)	43 (30 to 57)	33.86 (26.28 to 43.43)	33.42 (24.5 to 44.83)	-0.05 (-0.165 to 0.067)	0.403
Gabon	108 (72 to 190)	300 (200 to 428)	178 (107 to 221)	16.92 (11.38 to 30.69)	22.61 (15.24 to 32.84)	0.939 (0.909 to 0.968)	<0.001
Gambia	37 (24 to 57)	127 (82 to 184)	242 (197 to 296)	6.92 (4.52 to 10.46)	8.68 (5.74 to 12.32)	0.74 (0.681 to 0.8)	<0.001
Georgia	678 (429 to 992)	662 (457 to 926)	-2 (-16 to 16)	11.26 (7.15 to 16.52)	14.02 (9.43 to 19.91)	0.572 (-0.243 to 1.394)	0.17
Germany	40346 (30447 to 52047)	51736 (38171 to 69506)	28 (17 to 39)	35.64 (26.5 to 46.59)	36.04 (25.71 to 49.35)	0.058 (-0.122 to 0.237)	0.53
Ghana	588 (371 to 866)	2319 (1472 to 3388)	294 (244 to 355)	6.51 (4.15 to 9.55)	9.86 (6.39 to 14.1)	1.389 (1.21 to 1.568)	<0.001
Greece	3832 (2729 to 5188)	5425 (3867 to 7217)	42 (29 to 54)	28.78 (20.31 to 39.06)	33.25 (23.03 to 45.3)	0.46 (0.368 to 0.552)	<0.001
Greenland	12 (9 to 16)	26 (19 to 35)	120 (93 to 147)	28.02 (21.29 to 36.91)	36.28 (25.98 to 48.79)	0.905 (0.789 to 1.021)	<0.001
Grenada	9 (7 to 12)	20 (14 to 27)	111 (85 to 139)	13.34 (9.94 to 17.81)	18.31 (13.29 to 24.34)	1.024 (0.919 to 1.129)	<0.001
Guam	10 (6 to 14)	20 (13 to 29)	109 (77 to 147)	8.08 (5.2 to 11.68)	10.85 (6.84 to 15.68)	0.986 (0.921 to 1.05)	<0.001
Guatemala	1291 (1043 to 1604)	4731 (3637 to 6102)	267 (212 to 313)	29.62 (24.67 to 35.87)	38.66 (30.14 to 48.94)	0.817 (0.358 to 1.279)	<0.001
Guinea	264 (172 to 388)	625 (404 to 913)	137 (105 to 176)	6.67 (4.39 to 9.82)	7.74 (4.99 to 11.14)	0.509 (0.475 to 0.543)	<0.001
Guinea-Bissau	38 (24 to 56)	96 (62 to 144)	155 (117 to 200)	6.7 (4.4 to 9.85)	7.94 (5.21 to 11.52)	0.544 (0.47 to 0.619)	<0.001
Guyana	48 (32 to 72)	108 (79 to 146)	123 (88 to 171)	8.9 (5.87 to 13.1)	15.35 (11.42 to 20.39)	1.7 (1.187 to 2.216)	<0.001
Haiti	992 (688 to 1420)	2262 (1560 to 3300)	128 (81 to 181)	26.84 (19.03 to 37.31)	25.45 (17.89 to 37.57)	-0.152 (-0.206 to -0.098)	<0.001
Honduras	1441 (1101 to 1856)	5825 (4450 to 7578)	304 (240 to 374)	59.75 (45.7 to 77.4)	81.42 (63.33 to 105.19)	1.001 (0.816 to 1.187)	<0.001
Hungary	5351 (4307 to 6615)	5801 (4331 to 7582)	8 (-4 to 22)	38.64 (30.96 to 48.08)	36.47 (26.66 to 48.53)	-0.227 (-0.329 to -0.126)	<0.001
Iceland	111 (82 to 148)	200 (143 to 270)	81 (64 to 98)	40.68 (29.94 to 54.75)	41.15 (28.94 to 56.37)	0.031 (-0.048 to 0.11)	0.446
India	169250 (128067 to 218649)	503360 (382564 to 638990)	197 (171 to 218)	34.73 (26.41 to 44.44)	40.88 (31.65 to 51.51)	0.561 (0.384 to 0.739)	<0.001
Indonesia	9017 (6376 to 12552)	24094 (17153 to 32774)	167 (141 to 193)	7.26 (5.21 to 9.97)	9.06 (6.46 to 12.14)	0.713 (0.677 to 0.75)	<0.001
Iran (Islamic Republic of)	3665 (2474 to 5108)	12315 (8455 to 17439)	236 (209 to 263)	9.9 (6.84 to 13.73)	13.21 (9.17 to 18.55)	0.938 (0.9 to 0.976)	<0.001
Iraq	1334 (892 to 1884)	5142 (3486 to 7276)	285 (223 to 354)	11.27 (7.68 to 15.68)	14.6 (9.99 to 20.44)	0.831 (0.765 to 0.897)	<0.001
Ireland	3462 (2757 to 4309)	5988 (4398 to 7865)	73 (56 to 88)	87.09 (69.15 to 109.53)	82.49 (59.97 to 110.57)	-0.19 (-0.442 to 0.063)	0.141
Israel	1261 (896 to 1716)	3381 (2406 to 4605)	168 (145 to 195)	26.66 (18.91 to 36.48)	31.31 (21.88 to 43.14)	0.535 (0.397 to 0.674)	<0.001
Italy	33025 (24976 to 42842)	43048 (32437 to 56503)	30 (26 to 35)	40.72 (30.16 to 53.5)	37.75 (27.68 to 50.63)	-0.257 (-0.516 to 0.003)	0.052
Jamaica	320 (239 to 418)	737 (552 to 977)	130 (105 to 159)	17.37 (12.96 to 22.56)	23.61 (17.64 to 31.33)	1.026 (0.794 to 1.26)	<0.001
Japan	100775 (79027 to 129605)	122654 (93499 to 158301)	22 (17 to 26)	60.03 (46.97 to 77.03)	45.77 (33.52 to 61.3)	-0.878 (-1.038 to -0.718)	<0.001
Jordan	247 (164 to 363)	1744 (1149 to 2497)	605 (500 to 724)	10.7 (7.23 to 15.36)	15.61 (10.4 to 22.07)	1.235 (1.172 to 1.299)	<0.001
Kazakhstan	1544 (993 to 2276)	3513 (2544 to 4780)	128 (96 to 177)	10.47 (6.77 to 15.38)	18.27 (13.37 to 24.74)	1.88 (1.087 to 2.68)	<0.001
Kenya	1230 (813 to 1801)	3913 (2611 to 5622)	218 (195 to 233)	11.17 (7.51 to 16.44)	12.42 (8.44 to 18.19)	0.341 (0.308 to 0.374)	<0.001
Kiribati	3 (2 to 5)	7 (5 to 10)	121 (96 to 151)	5.85 (3.79 to 8.86)	6.91 (4.47 to 9.98)	0.547 (0.5 to 0.594)	<0.001
Kuwait	306 (205 to 440)	1951 (1308 to 2728)	539 (446 to 648)	20.23 (13.73 to 28.47)	34.78 (23.85 to 47.95)	1.747 (1.44 to 2.055)	<0.001
Kyrgyzstan	1157 (822 to 1570)	2963 (2142 to 4065)	156 (131 to 185)	35.47 (25.33 to 48.18)	52.67 (38.46 to 71.36)	1.104 (0.227 to 1.989)	0.014
Lao People's Democratic Republic	331 (246 to 441)	815 (594 to 1107)	146 (101 to 196)	13.94 (10.3 to 18.35)	15 (11.07 to 19.73)	0.233 (0.182 to 0.284)	<0.001
Latvia	1507 (1191 to 1897)	1506 (1177 to 1919)	0 (-9 to 11)	44.92 (35.43 to 56.84)	50.43 (38.62 to 65.19)	0.407 (0.019 to 0.797)	0.04
Lebanon	459 (327 to 632)	1365 (923 to 1903)	197 (154 to 240)	17.87 (12.85 to 24.41)	22.57 (15.31 to 31.58)	0.772 (0.702 to 0.842)	<0.001
Lesotho	306 (227 to 403)	497 (356 to 650)	62 (34 to 101)	31.86 (23.68 to 41.45)	38.05 (26.38 to 49)	0.596 (0.441 to 0.751)	<0.001
Liberia	109 (71 to 160)	320 (204 to 463)	194 (150 to 240)	7.11 (4.67 to 10.41)	8.87 (5.76 to 12.7)	0.707 (0.649 to 0.765)	<0.001
Libya	291 (196 to 415)	1184 (839 to 1654)	307 (237 to 384)	10.37 (7.19 to 14.58)	16.38 (11.87 to 22.54)	1.493 (1.452 to 1.535)	<0.001
Lithuania	2362 (1832 to 2992)	2776 (2178 to 3469)	18 (6 to 31)	54.96 (42.6 to 69.53)	63.55 (49.07 to 81.41)	0.479 (0.155 to 0.805)	0.004
Luxembourg	181 (136 to 238)	326 (230 to 448)	80 (62 to 97)	35.75 (26.69 to 47.5)	35.21 (24.48 to 49.12)	-0.07 (-0.191 to 0.052)	0.263
Madagascar	600 (386 to 935)	1721 (1143 to 2530)	187 (141 to 233)	9.2 (6.13 to 14.59)	10.4 (7.12 to 15.06)	0.407 (0.373 to 0.44)	<0.001
Malawi	559 (360 to 885)	1368 (916 to 2014)	145 (106 to 184)	11 (7.09 to 18.06)	13.15 (9.01 to 19.44)	0.578 (0.537 to 0.62)	<0.001
Malaysia	813 (578 to 1119)	2545 (1712 to 3601)	213 (175 to 258)	6.86 (4.97 to 9.16)	8.05 (5.51 to 11.33)	0.524 (0.417 to 0.631)	<0.001
Maldives	21 (15 to 29)	80 (55 to 115)	279 (182 to 358)	17.79 (13.25 to 22.92)	17.23 (12.52 to 23.41)	-0.105 (-0.189 to -0.02)	0.015
Mali	327 (205 to 480)	988 (628 to 1457)	202 (165 to 247)	6.22 (4 to 8.94)	7.44 (4.87 to 10.66)	0.585 (0.523 to 0.648)	<0.001
Malta	142 (105 to 186)	253 (184 to 342)	78 (62 to 95)	33.69 (24.89 to 44.18)	34.54 (24.2 to 47.95)	0.004 (-0.085 to 0.093)	0.934
Marshall Islands	2 (1 to 3)	5 (3 to 7)	150 (115 to 195)	7.03 (4.57 to 10.41)	9.13 (6.07 to 13.19)	0.84 (0.802 to 0.879)	<0.001
Mauritania	100 (64 to 146)	309 (199 to 450)	209 (170 to 253)	7.8 (5.03 to 11.14)	10.77 (7.08 to 15.66)	1.058 (1.008 to 1.108)	<0.001
Mauritius	79 (51 to 117)	330 (253 to 430)	319 (252 to 433)	8.83 (5.8 to 12.83)	18.98 (14.43 to 24.8)	2.444 (1.073 to 3.833)	<0.001
Mexico	44837 (36180 to 56355)	116291 (90409 to 147587)	159 (144 to 174)	92.44 (76.01 to 113.37)	87.45 (68.51 to 110.52)	-0.188 (-0.433 to 0.057)	0.132
Micronesia (Federated States of)	5 (4 to 8)	10 (7 to 15)	96 (70 to 125)	7.86 (5.26 to 11.89)	10.99 (7.17 to 15.84)	1.092 (1.03 to 1.153)	<0.001
Monaco	10 (7 to 14)	14 (9 to 19)	39 (24 to 55)	21.36 (14.31 to 30.29)	23.31 (15.35 to 33.24)	0.282 (0.231 to 0.332)	<0.001
Mongolia	229 (159 to 337)	767 (537 to 1030)	236 (129 to 316)	17.07 (12.05 to 25.83)	26.62 (18.95 to 35.33)	1.439 (1.307 to 1.572)	<0.001
Montenegro	139 (101 to 192)	215 (155 to 291)	55 (36 to 74)	21.47 (15.74 to 29.55)	24.96 (17.9 to 34.31)	0.501 (0.434 to 0.567)	<0.001
Morocco	1953 (1282 to 2804)	6009 (3977 to 8650)	208 (162 to 266)	10.3 (6.78 to 14.68)	15.75 (10.42 to 22.7)	1.378 (1.282 to 1.473)	<0.001
Mozambique	787 (516 to 1291)	1911 (1261 to 2934)	143 (107 to 182)	10.33 (6.88 to 17.75)	12.14 (8.3 to 18.38)	0.528 (0.502 to 0.554)	<0.001
Myanmar	3485 (2629 to 4556)	7722 (5668 to 10479)	122 (82 to 161)	13.1 (9.76 to 16.89)	15 (11.14 to 20.02)	0.424 (0.394 to 0.454)	<0.001
Namibia	248 (185 to 330)	559 (409 to 779)	125 (88 to 169)	31.5 (23.32 to 41.55)	32.45 (23.5 to 44.46)	0.125 (-0.021 to 0.272)	0.094
Nauru	1 (0 to 1)	1 (1 to 1)	54 (32 to 77)	8.53 (5.55 to 12.25)	11.22 (7.56 to 16.21)	0.881 (0.789 to 0.973)	<0.001
Nepal	3053 (2268 to 4004)	9551 (6933 to 12568)	213 (157 to 276)	30.16 (22.66 to 40.1)	38.55 (28.51 to 50.14)	0.798 (0.744 to 0.852)	<0.001
Netherlands	13830 (10857 to 17358)	17942 (13439 to 23415)	30 (20 to 40)	71.44 (55.56 to 90.07)	59.3 (43.4 to 79.15)	-0.6 (-0.702 to -0.497)	<0.001
New Zealand	2832 (2219 to 3584)	4657 (3433 to 6124)	64 (51 to 77)	73.18 (57.07 to 93.09)	61.09 (44.25 to 81.29)	-0.554 (-0.804 to -0.303)	<0.001
Nicaragua	680 (526 to 886)	2326 (1712 to 3031)	242 (201 to 285)	35.68 (27.93 to 45.75)	42.5 (31.84 to 54.48)	0.556 (0.429 to 0.684)	<0.001
Niger	255 (160 to 373)	880 (551 to 1298)	245 (197 to 296)	6.01 (3.9 to 8.66)	7.01 (4.5 to 10.19)	0.493 (0.461 to 0.526)	<0.001
Nigeria	3885 (2554 to 5609)	11903 (7759 to 17048)	206 (193 to 220)	6.66 (4.48 to 9.56)	8.33 (5.62 to 11.91)	0.729 (0.694 to 0.764)	<0.001
Niue	0 (0 to 0)	0 (0 to 0)	28 (9 to 51)	8.04 (5.26 to 11.72)	10.93 (7.11 to 15.84)	0.993 (0.954 to 1.033)	<0.001
North Macedonia	281 (191 to 401)	533 (362 to 757)	90 (66 to 116)	13.87 (9.46 to 19.68)	17.48 (11.77 to 24.73)	0.741 (0.697 to 0.786)	<0.001
Northern Mariana Islands	4 (2 to 6)	7 (5 to 10)	68 (42 to 103)	10.34 (6.66 to 15.14)	11.99 (8.01 to 17.08)	0.493 (0.398 to 0.588)	<0.001
Norway	5261 (4232 to 6645)	5067 (3769 to 6768)	-4 (-12 to 3)	83.11 (65.66 to 106.09)	57.83 (42.15 to 77.82)	-1.197 (-1.46 to -0.932)	<0.001
Oman	97 (64 to 144)	548 (355 to 804)	464 (374 to 560)	7.64 (5.2 to 11.01)	12.67 (8.61 to 18.09)	1.659 (1.58 to 1.738)	<0.001
Pakistan	27314 (20080 to 35286)	62774 (46290 to 83502)	130 (104 to 160)	42.21 (31.65 to 53.67)	42.69 (30.85 to 55.08)	0.059 (-0.049 to 0.168)	0.283
Palau	1 (1 to 2)	3 (2 to 4)	132 (100 to 170)	9.23 (5.95 to 13.49)	11.82 (7.75 to 17.25)	0.798 (0.76 to 0.837)	<0.001
Palestine	150 (104 to 213)	597 (398 to 831)	298 (232 to 366)	12.63 (9.02 to 17.53)	15.42 (10.5 to 21.15)	0.643 (0.578 to 0.709)	<0.001
Panama	457 (345 to 602)	1462 (1088 to 1942)	219 (186 to 255)	27.06 (20.97 to 35.04)	33.03 (24.55 to 43.93)	0.679 (0.425 to 0.934)	<0.001
Papua New Guinea	159 (100 to 240)	533 (343 to 814)	236 (197 to 283)	5.54 (3.56 to 8.25)	6.49 (4.19 to 9.69)	0.514 (0.464 to 0.563)	<0.001
Paraguay	926 (676 to 1267)	3710 (2758 to 4929)	301 (240 to 358)	33.05 (24.45 to 44.81)	56.3 (42.43 to 74.35)	1.748 (1.6 to 1.895)	<0.001
Peru	8254 (5950 to 11011)	28275 (19663 to 38124)	243 (208 to 282)	53.62 (39.82 to 69.54)	77.39 (54.14 to 103.87)	1.214 (1 to 1.429)	<0.001
Philippines	7697 (5771 to 10213)	16171 (12139 to 21222)	110 (96 to 123)	20.81 (15.93 to 26.87)	17.74 (13.69 to 22.75)	-0.488 (-0.636 to -0.339)	<0.001
Poland	27615 (22721 to 33744)	24813 (18740 to 32427)	-10 (-18 to -4)	63.81 (52.33 to 78.38)	41.88 (30.93 to 56.18)	-1.402 (-1.636 to -1.168)	<0.001
Portugal	4578 (3571 to 5792)	7633 (5617 to 9952)	67 (51 to 83)	35.66 (27.53 to 45.72)	41.79 (29.77 to 55.71)	0.508 (0.305 to 0.713)	<0.001
Puerto Rico	964 (732 to 1270)	1910 (1424 to 2518)	98 (78 to 119)	27.67 (21.23 to 36.17)	35.07 (25.33 to 47.63)	0.72 (0.602 to 0.838)	<0.001
Qatar	36 (23 to 54)	508 (321 to 764)	1300 (1077 to 1548)	10.25 (6.93 to 14.31)	16.64 (11.04 to 24.06)	1.571 (1.434 to 1.707)	<0.001
Republic of Korea	12756 (9836 to 16506)	30097 (21481 to 40114)	136 (104 to 168)	37.53 (29.66 to 47.67)	35.49 (25.2 to 47.56)	-0.188 (-0.239 to -0.138)	<0.001
Republic of Moldova	722 (531 to 983)	1172 (879 to 1567)	62 (45 to 84)	15.65 (11.52 to 21.4)	22.25 (16.48 to 30.07)	1.056 (0.464 to 1.652)	<0.001
Romania	3149 (2066 to 4614)	4896 (3331 to 7143)	55 (36 to 82)	11.79 (7.7 to 17.2)	17.58 (11.71 to 25.91)	1.305 (1.265 to 1.345)	<0.001
Russian Federation	61736 (48913 to 78215)	78330 (61649 to 99757)	27 (22 to 32)	34.89 (27.51 to 44.27)	37.9 (29.26 to 48.89)	0.281 (0.005 to 0.557)	0.046
Rwanda	432 (283 to 767)	1195 (790 to 1715)	177 (109 to 225)	11.67 (7.73 to 21.88)	14.25 (9.75 to 20.4)	0.655 (0.559 to 0.75)	<0.001
Saint Kitts and Nevis	11 (8 to 13)	25 (19 to 32)	131 (97 to 165)	31.44 (25.21 to 38.4)	36.79 (28.64 to 46.63)	0.551 (0.311 to 0.792)	<0.001
Saint Lucia	24 (19 to 30)	70 (54 to 89)	194 (161 to 228)	27.13 (21.86 to 33.27)	30.56 (23.61 to 39.23)	0.322 (0.148 to 0.497)	<0.001
Saint Vincent and the Grenadines	12 (9 to 15)	22 (16 to 30)	88 (65 to 110)	15.63 (12.12 to 19.98)	16.69 (12.03 to 22.62)	0.202 (-0.142 to 0.548)	0.249
Samoa	10 (6 to 14)	18 (12 to 26)	87 (62 to 116)	8.48 (5.47 to 12.17)	10.5 (6.8 to 15.16)	0.701 (0.617 to 0.784)	<0.001
San Marino	7 (5 to 10)	12 (8 to 16)	66 (47 to 85)	23.06 (16.1 to 32.29)	23.19 (15.87 to 32.59)	0.018 (-0.041 to 0.077)	0.543
Sao Tome and Principe	6 (4 to 8)	16 (10 to 24)	176 (134 to 219)	7.73 (5.1 to 11.46)	10.03 (6.64 to 14.96)	0.849 (0.82 to 0.878)	<0.001
Saudi Arabia	936 (630 to 1323)	5807 (3884 to 8325)	520 (419 to 641)	8.85 (6.21 to 12.12)	14.55 (10.07 to 20.55)	1.613 (1.515 to 1.711)	<0.001
Senegal	312 (198 to 459)	925 (595 to 1351)	196 (160 to 244)	7.18 (4.65 to 10.43)	8.78 (5.84 to 12.53)	0.657 (0.625 to 0.689)	<0.001
Serbia	2447 (1853 to 3122)	3632 (2662 to 4885)	48 (27 to 74)	21.6 (16.54 to 27.49)	26.2 (18.72 to 36.05)	0.643 (0.493 to 0.793)	<0.001
Seychelles	5 (3 to 6)	11 (8 to 16)	154 (119 to 191)	7.44 (5.07 to 10.82)	9.37 (6.28 to 13.39)	0.74 (0.677 to 0.803)	<0.001
Sierra Leone	177 (112 to 265)	440 (279 to 642)	148 (119 to 183)	6.66 (4.3 to 9.85)	7.75 (5.01 to 11.21)	0.499 (0.442 to 0.557)	<0.001
Singapore	510 (354 to 708)	1714 (1159 to 2408)	236 (193 to 284)	18.33 (13.33 to 24.97)	20.9 (13.94 to 29.74)	0.457 (0.256 to 0.659)	<0.001
Slovakia	1112 (839 to 1453)	1730 (1247 to 2341)	56 (34 to 78)	19.13 (14.42 to 25.08)	21.47 (15.26 to 29.39)	0.365 (0.258 to 0.473)	<0.001
Slovenia	1147 (909 to 1446)	1755 (1295 to 2354)	53 (36 to 72)	47.5 (37.58 to 59.91)	47.88 (34.02 to 65.39)	-0.044 (-0.312 to 0.225)	0.749
Solomon Islands	15 (9 to 22)	49 (31 to 72)	229 (188 to 280)	6.95 (4.48 to 10.22)	9.25 (5.99 to 13.4)	0.932 (0.894 to 0.971)	<0.001
Somalia	435 (280 to 714)	1122 (725 to 1758)	158 (123 to 196)	11.82 (7.85 to 20.53)	11.6 (7.75 to 19.55)	-0.062 (-0.079 to -0.045)	<0.001
South Africa	19460 (15183 to 24835)	30573 (23107 to 39530)	57 (44 to 69)	73.23 (57.43 to 92.32)	56.39 (43.09 to 71.67)	-0.847 (-1.059 to -0.634)	<0.001
South Sudan	318 (210 to 497)	621 (402 to 901)	95 (67 to 125)	9.84 (6.55 to 15.76)	11.18 (7.4 to 16.5)	0.416 (0.37 to 0.462)	<0.001
Spain	17244 (13371 to 21736)	27326 (19900 to 36266)	58 (44 to 73)	34.38 (26.26 to 44.05)	34.91 (25.29 to 46.97)	0.06 (0.001 to 0.12)	0.047
Sri Lanka	893 (590 to 1283)	2121 (1391 to 3031)	138 (107 to 175)	6.45 (4.35 to 9.14)	8.2 (5.34 to 11.66)	0.787 (0.658 to 0.916)	<0.001
Sudan	1205 (815 to 1664)	4205 (2876 to 5839)	249 (189 to 323)	9.14 (6.22 to 12.68)	13.3 (9.29 to 18.11)	1.231 (1.146 to 1.316)	<0.001
Suriname	36 (26 to 49)	86 (61 to 118)	140 (108 to 178)	12.04 (8.88 to 16.25)	13.66 (9.81 to 18.86)	0.427 (0.289 to 0.566)	<0.001
Sweden	8604 (6673 to 10956)	8894 (6544 to 11575)	3 (-5 to 11)	64.22 (48.8 to 81.78)	49.86 (35.57 to 66.81)	-0.805 (-1.092 to -0.517)	<0.001
Switzerland	4569 (3464 to 5929)	6600 (4792 to 8771)	44 (32 to 57)	47.18 (35.29 to 62.29)	43.85 (30.92 to 59.39)	-0.229 (-0.333 to -0.125)	<0.001
Syrian Arab Republic	872 (614 to 1194)	2342 (1639 to 3198)	168 (128 to 218)	10.92 (7.69 to 14.84)	16.4 (11.67 to 22.66)	1.319 (1.244 to 1.394)	<0.001
Taiwan (Province of China)	5955 (4556 to 7751)	11327 (8649 to 14562)	90 (70 to 115)	34.39 (26.78 to 43.93)	28.91 (21.92 to 37.36)	-0.65 (-0.997 to -0.302)	<0.001
Tajikistan	561 (374 to 795)	1763 (1211 to 2493)	214 (172 to 275)	16.16 (10.85 to 22.68)	22.13 (15.35 to 30.86)	1.002 (0.951 to 1.054)	<0.001
Thailand	6639 (4908 to 8903)	17599 (12920 to 23550)	165 (117 to 215)	15.47 (11.65 to 20.27)	17.64 (12.94 to 24.04)	0.44 (0.238 to 0.644)	<0.001
Timor-Leste	42 (31 to 57)	125 (92 to 169)	195 (150 to 251)	10.85 (8.04 to 14.49)	13.28 (9.77 to 17.78)	0.665 (0.629 to 0.7)	<0.001
Togo	133 (83 to 201)	486 (307 to 712)	264 (213 to 319)	6.95 (4.51 to 10.13)	8.54 (5.46 to 12.37)	0.664 (0.61 to 0.717)	<0.001
Tokelau	0 (0 to 0)	0 (0 to 0)	47 (26 to 70)	7.09 (4.58 to 10.35)	9.83 (6.38 to 14.21)	1.07 (0.988 to 1.151)	<0.001
Tonga	6 (4 to 8)	9 (6 to 13)	63 (42 to 88)	7.96 (5.12 to 11.56)	10.19 (6.51 to 15.1)	0.8 (0.745 to 0.855)	<0.001
Trinidad and Tobago	355 (290 to 441)	757 (586 to 962)	113 (87 to 143)	41.45 (34.88 to 50.24)	42.18 (32.6 to 53.98)	0.089 (-0.078 to 0.256)	0.298
Tunisia	648 (440 to 906)	1996 (1327 to 2796)	208 (165 to 260)	9.96 (6.81 to 13.62)	14.81 (9.9 to 20.77)	1.295 (1.182 to 1.408)	<0.001
Turkmenistan	232 (147 to 343)	664 (453 to 936)	186 (148 to 234)	8.96 (5.73 to 13.37)	13.68 (9.44 to 19.03)	1.394 (1.238 to 1.551)	<0.001
Tuvalu	1 (0 to 1)	1 (1 to 2)	93 (67 to 125)	6.88 (4.46 to 10.36)	9.19 (5.96 to 13.59)	0.949 (0.912 to 0.986)	<0.001
Türkiye	13532 (10467 to 17343)	33976 (24801 to 45353)	151 (111 to 194)	31.4 (24.55 to 40.51)	35.46 (25.94 to 47.08)	0.402 (0.318 to 0.487)	<0.001
Uganda	861 (563 to 1269)	2670 (1730 to 3906)	210 (171 to 253)	10.3 (6.81 to 15.12)	12.65 (8.37 to 18.35)	0.679 (0.603 to 0.755)	<0.001
Ukraine	10320 (7841 to 13223)	11794 (8823 to 15246)	14 (-4 to 37)	15.82 (12.06 to 20.51)	18.62 (13.87 to 24.29)	0.516 (0.245 to 0.788)	<0.001
United Arab Emirates	172 (122 to 242)	1785 (1167 to 2557)	939 (764 to 1145)	13.72 (10.23 to 18.5)	16.49 (11.58 to 22.62)	0.58 (0.31 to 0.851)	<0.001
United Kingdom	70082 (56886 to 85451)	76554 (57875 to 98815)	9 (2 to 15)	85.22 (68.25 to 105.19)	70.99 (52.41 to 93.21)	-0.687 (-1.124 to -0.248)	0.002
United Republic of Tanzania	1508 (1009 to 2326)	4470 (2972 to 6501)	196 (149 to 242)	11.01 (7.47 to 17.5)	13.11 (8.81 to 18.98)	0.563 (0.518 to 0.609)	<0.001
United States Virgin Islands	17 (12 to 23)	26 (18 to 36)	58 (37 to 85)	18.01 (13.29 to 24.23)	19.82 (13.74 to 28.28)	0.296 (0.226 to 0.366)	<0.001
United States of America	131751 (100652 to 167293)	226826 (170238 to 291788)	72 (66 to 77)	43.88 (33.22 to 56.06)	45.35 (33.5 to 59.07)	0.077 (-0.077 to 0.23)	0.329
Uruguay	1232 (985 to 1531)	2107 (1689 to 2621)	71 (59 to 84)	34.41 (27.3 to 43.07)	44.23 (34.61 to 56.48)	0.817 (0.631 to 1.004)	<0.001
Uzbekistan	4537 (3020 to 6383)	14774 (10286 to 20331)	226 (185 to 275)	32.4 (21.71 to 45.12)	44.99 (31.69 to 61.11)	1.01 (0.586 to 1.435)	<0.001
Vanuatu	7 (4 to 10)	21 (13 to 30)	211 (173 to 263)	6.64 (4.34 to 9.74)	8.3 (5.51 to 12.06)	0.736 (0.667 to 0.806)	<0.001
Venezuela (Bolivarian Republic of)	5762 (4536 to 7259)	18474 (14019 to 23910)	221 (180 to 263)	50.56 (40.86 to 62.12)	60.85 (46.17 to 78.69)	0.565 (0.154 to 0.979)	0.007
Viet Nam	6549 (4750 to 8771)	21257 (15335 to 28993)	225 (179 to 278)	14.49 (10.72 to 19.27)	20.32 (15 to 27.3)	1.1 (1.081 to 1.119)	<0.001
Yemen	614 (431 to 847)	2472 (1747 to 3456)	303 (238 to 374)	8.15 (5.81 to 11.23)	11.02 (7.95 to 15.26)	0.988 (0.842 to 1.133)	<0.001
Zambia	431 (280 to 702)	1404 (898 to 2059)	226 (151 to 282)	10.84 (7.18 to 18.23)	13.2 (8.74 to 18.88)	0.639 (0.578 to 0.701)	<0.001
Zimbabwe	1269 (949 to 1656)	2477 (1821 to 3163)	95 (65 to 135)	23.85 (17.81 to 30.25)	26.08 (18.84 to 32.87)	0.328 (0.132 to 0.525)	0.001
UI, uncertainty interval; ASR, age-stadardised rate; AAPC, average annual percentage change; CI, confidence interval.

## Sheet: Table S5
Table S5. Global Burden of Disease Study 2021 reference SDI 2021 quintiles
location_id	location_name	lower_bound	upper_bound
44637	Low SDI	0	0.46581580319161997
44636	Low-middle SDI	0.46581580319161997	0.6188294452454329
44639	Middle SDI	0.6188294452454329	0.7119746219361235
44634	High-middle SDI	0.7119746219361235	0.8102959891918925
44635	High SDI	0.8102959891918925	1

## Sheet: Table S6
Table S6. 204 countries and territories SDI 2021 quintiles
location_id	location_name	year_id	SDI	Level
6	China	2021	72.16	High-middle SDI
7	Democratic People's Republic of Korea	2021	56.99	Low-middle SDI
8	Taiwan (Province of China)	2021	87.47	High SDI
10	Cambodia	2021	47.36	Low-middle SDI
11	Indonesia	2021	65.69	Middle SDI
12	Lao People's Democratic Republic	2021	48.91	Low-middle SDI
13	Malaysia	2021	74.25	High-middle SDI
14	Maldives	2021	65.09	Middle SDI
15	Myanmar	2021	53.39	Low-middle SDI
16	Philippines	2021	65.12	Middle SDI
17	Sri Lanka	2021	70.15	Middle SDI
18	Thailand	2021	68.25	Middle SDI
19	Timor-Leste	2021	44.47	Low SDI
20	Viet Nam	2021	62.79	Middle SDI
22	Fiji	2021	67.51	Middle SDI
23	Kiribati	2021	52.72	Low-middle SDI
24	Marshall Islands	2021	57.41	Low-middle SDI
25	Micronesia (Federated States of)	2021	58.75	Low-middle SDI
26	Papua New Guinea	2021	41.78	Low SDI
27	Samoa	2021	59.34	Low-middle SDI
28	Solomon Islands	2021	42.94	Low SDI
29	Tonga	2021	62.63	Middle SDI
30	Vanuatu	2021	47.31	Low-middle SDI
33	Armenia	2021	70.18	Middle SDI
34	Azerbaijan	2021	69.49	Middle SDI
35	Georgia	2021	73.25	High-middle SDI
36	Kazakhstan	2021	72.51	High-middle SDI
37	Kyrgyzstan	2021	60.4	Low-middle SDI
38	Mongolia	2021	61.76	Low-middle SDI
39	Tajikistan	2021	54.15	Low-middle SDI
40	Turkmenistan	2021	68.22	Middle SDI
41	Uzbekistan	2021	66.26	Middle SDI
43	Albania	2021	70.68	Middle SDI
44	Bosnia and Herzegovina	2021	72.31	High-middle SDI
45	Bulgaria	2021	76.82	High-middle SDI
46	Croatia	2021	79.83	High-middle SDI
47	Czechia	2021	82.85	High SDI
48	Hungary	2021	79.08	High-middle SDI
49	North Macedonia	2021	75.06	High-middle SDI
50	Montenegro	2021	79.58	High-middle SDI
51	Poland	2021	81.2	High SDI
52	Romania	2021	76.85	High-middle SDI
53	Serbia	2021	79.24	High-middle SDI
54	Slovakia	2021	81.06	High SDI
55	Slovenia	2021	84.24	High SDI
57	Belarus	2021	78.45	High-middle SDI
58	Estonia	2021	84.49	High SDI
59	Latvia	2021	83.07	High SDI
60	Lithuania	2021	85.65	High SDI
61	Republic of Moldova	2021	73.22	High-middle SDI
62	Russian Federation	2021	80.85	High-middle SDI
63	Ukraine	2021	76.08	High-middle SDI
66	Brunei Darussalam	2021	81.02	High-middle SDI
67	Japan	2021	87.12	High SDI
68	Republic of Korea	2021	88.67	High SDI
69	Singapore	2021	85.61	High SDI
71	Australia	2021	84.43	High SDI
72	New Zealand	2021	84.94	High SDI
74	Andorra	2021	86.94	High SDI
75	Austria	2021	85.38	High SDI
76	Belgium	2021	85.37	High SDI
77	Cyprus	2021	83.56	High SDI
78	Denmark	2021	89.64	High SDI
79	Finland	2021	85.98	High SDI
80	France	2021	83.84	High SDI
81	Germany	2021	90.3	High SDI
82	Greece	2021	79.19	High-middle SDI
83	Iceland	2021	87.64	High SDI
84	Ireland	2021	87.38	High SDI
85	Israel	2021	80.9	High-middle SDI
86	Italy	2021	80.58	High-middle SDI
87	Luxembourg	2021	88.44	High SDI
88	Malta	2021	80.16	High-middle SDI
89	Netherlands	2021	88.85	High SDI
90	Norway	2021	91.61	High SDI
91	Portugal	2021	74.42	High-middle SDI
92	Spain	2021	76.93	High-middle SDI
93	Sweden	2021	88.69	High SDI
94	Switzerland	2021	93.31	High SDI
95	United Kingdom	2021	85.9	High SDI
97	Argentina	2021	72.31	High-middle SDI
98	Chile	2021	77.15	High-middle SDI
99	Uruguay	2021	71.93	High-middle SDI
101	Canada	2021	87.32	High SDI
102	United States of America	2021	86.24	High SDI
105	Antigua and Barbuda	2021	74.99	High-middle SDI
106	Bahamas	2021	80.5	High-middle SDI
107	Barbados	2021	74.67	High-middle SDI
108	Belize	2021	61.02	Low-middle SDI
109	Cuba	2021	66.87	Middle SDI
110	Dominica	2021	74.7	High-middle SDI
111	Dominican Republic	2021	61.94	Middle SDI
112	Grenada	2021	66.9	Middle SDI
113	Guyana	2021	65.08	Middle SDI
114	Haiti	2021	44.83	Low SDI
115	Jamaica	2021	68.33	Middle SDI
116	Saint Lucia	2021	67.25	Middle SDI
117	Saint Vincent and the Grenadines	2021	63.72	Middle SDI
118	Suriname	2021	63.37	Middle SDI
119	Trinidad and Tobago	2021	76.88	High-middle SDI
121	Bolivia (Plurinational State of)	2021	59.9	Low-middle SDI
122	Ecuador	2021	66.1	Middle SDI
123	Peru	2021	66.21	Middle SDI
125	Colombia	2021	65.54	Middle SDI
126	Costa Rica	2021	70.03	Middle SDI
127	El Salvador	2021	56.38	Low-middle SDI
128	Guatemala	2021	54	Low-middle SDI
129	Honduras	2021	51.3	Low-middle SDI
130	Mexico	2021	66.46	Middle SDI
131	Nicaragua	2021	52.4	Low-middle SDI
132	Panama	2021	70.89	Middle SDI
133	Venezuela (Bolivarian Republic of)	2021	59.65	Low-middle SDI
135	Brazil	2021	65.3	Middle SDI
136	Paraguay	2021	63.57	Middle SDI
139	Algeria	2021	65.95	Middle SDI
140	Bahrain	2021	75.3	High-middle SDI
141	Egypt	2021	60.68	Low-middle SDI
142	Iran (Islamic Republic of)	2021	69.72	Middle SDI
143	Iraq	2021	66.26	Middle SDI
144	Jordan	2021	72.53	High-middle SDI
145	Kuwait	2021	84.67	High SDI
146	Lebanon	2021	74.47	High-middle SDI
147	Libya	2021	72.58	High-middle SDI
148	Morocco	2021	56.27	Low-middle SDI
149	Palestine	2021	63.1	Middle SDI
150	Oman	2021	77.34	High-middle SDI
151	Qatar	2021	84.69	High SDI
152	Saudi Arabia	2021	81.51	High SDI
153	Syrian Arab Republic	2021	62.3	Middle SDI
154	Tunisia	2021	68.24	Middle SDI
155	Türkiye	2021	71.27	High-middle SDI
156	United Arab Emirates	2021	84.93	High SDI
157	Yemen	2021	45.04	Low SDI
160	Afghanistan	2021	33.72	Low SDI
161	Bangladesh	2021	49.24	Low-middle SDI
162	Bhutan	2021	47.31	Low-middle SDI
163	India	2021	57.54	Low-middle SDI
164	Nepal	2021	43.32	Low SDI
165	Pakistan	2021	50.4	Low-middle SDI
168	Angola	2021	45.37	Low SDI
169	Central African Republic	2021	30.92	Low SDI
170	Congo	2021	58.31	Low-middle SDI
171	Democratic Republic of the Congo	2021	38.32	Low SDI
172	Equatorial Guinea	2021	65.79	Middle SDI
173	Gabon	2021	63.47	Middle SDI
175	Burundi	2021	28.94	Low SDI
176	Comoros	2021	47.6	Low-middle SDI
177	Djibouti	2021	48.8	Low-middle SDI
178	Eritrea	2021	40.39	Low SDI
179	Ethiopia	2021	35.88	Low SDI
180	Kenya	2021	52.38	Low-middle SDI
181	Madagascar	2021	40.02	Low SDI
182	Malawi	2021	38.46	Low SDI
183	Mauritius	2021	71.83	High-middle SDI
184	Mozambique	2021	32.65	Low SDI
185	Rwanda	2021	43.56	Low SDI
186	Seychelles	2021	73.02	High-middle SDI
187	Somalia	2021	7.77	Low SDI
189	United Republic of Tanzania	2021	44.66	Low SDI
190	Uganda	2021	42.33	Low SDI
191	Zambia	2021	50.59	Low-middle SDI
193	Botswana	2021	64.27	Middle SDI
194	Lesotho	2021	51.04	Low-middle SDI
195	Namibia	2021	61.76	Low-middle SDI
196	South Africa	2021	67.96	Middle SDI
197	Eswatini	2021	58.55	Low-middle SDI
198	Zimbabwe	2021	47.38	Low-middle SDI
200	Benin	2021	37.35	Low SDI
201	Burkina Faso	2021	28.51	Low SDI
202	Cameroon	2021	47.97	Low-middle SDI
203	Cabo Verde	2021	53.35	Low-middle SDI
204	Chad	2021	24.04	Low SDI
205	Côte d'Ivoire	2021	42.59	Low SDI
206	Gambia	2021	40.97	Low SDI
207	Ghana	2021	56.49	Low-middle SDI
208	Guinea	2021	33.64	Low SDI
209	Guinea-Bissau	2021	35.31	Low SDI
210	Liberia	2021	35.24	Low SDI
211	Mali	2021	26.86	Low SDI
212	Mauritania	2021	49.89	Low-middle SDI
213	Niger	2021	16.81	Low SDI
214	Nigeria	2021	50.34	Low-middle SDI
215	Sao Tome and Principe	2021	50.54	Low-middle SDI
216	Senegal	2021	40.81	Low SDI
217	Sierra Leone	2021	35.87	Low SDI
218	Togo	2021	40.85	Low SDI
298	American Samoa	2021	72.37	High-middle SDI
305	Bermuda	2021	82.14	High SDI
320	Cook Islands	2021	77.91	High-middle SDI
349	Greenland	2021	82.62	High SDI
351	Guam	2021	80.4	High-middle SDI
367	Monaco	2021	90.83	High SDI
369	Nauru	2021	62.52	Middle SDI
374	Niue	2021	72.62	High-middle SDI
376	Northern Mariana Islands	2021	77.15	High-middle SDI
380	Palau	2021	75.4	High-middle SDI
385	Puerto Rico	2021	82.55	High SDI
393	Saint Kitts and Nevis	2021	75.5	High-middle SDI
396	San Marino	2021	88.8	High SDI
413	Tokelau	2021	68.64	Middle SDI
416	Tuvalu	2021	57.66	Low-middle SDI
422	United States Virgin Islands	2021	82.18	High SDI
435	South Sudan	2021	27.84	Low SDI
522	Sudan	2021	54.19	Low-middle SDI

## Sheet: Table S7
Table S7. Effect estimates of the associations between the instrumental variables for smoking and risk of RA.
Smoking (exposure)	SNP	CHR	Position	Effect allele	Other allele	EAF	Exposure (Smoking)			Outcome (RA)
							Beta	SE	P-value	Beta	SE	P-value
Smoking initiation	rs10001365	4	147797214	A	G	0.405	-0.0249918	0.00364155	6.64967e-12	0.0198026	0.0340152	0.560451
Smoking initiation	rs10114490	9	11070165	A	G	0.198	-0.0255148	0.00453171	1.81001e-08	-0.040822	0.0280104	0.14501
Smoking initiation	rs10260968	7	1889773	A	G	0.597	-0.0203218	0.00360938	1.75001e-08	-0.0392207	0.0232932	0.0922232
Smoking initiation	rs10279261	7	133589846	A	G	0.619	-0.0214194	0.00366263	5e-09	-0.0198026	0.0299334	0.508257
Smoking initiation	rs10498846	6	67405337	T	C	0.473	0.0206103	0.00355561	6.62003e-09	0.0202027	0.0301363	0.502617
Smoking initiation	rs1050847	16	87443734	T	C	0.505	-0.0216231	0.00358893	1.67001e-09	-0.0198026	0.0205964	0.33632
Smoking initiation	rs10905461	10	8803551	C	T	0.718	-0.0239554	0.00414505	7.35005e-09	0.0100503	0.0219114	0.646463
Smoking initiation	rs11057005	12	16748721	G	A	0.43	-0.0209298	0.00357892	4.84998e-09	-0.040822	0.0272588	0.134245
Smoking initiation	rs11078713	17	7795972	G	A	0.454	-0.0201721	0.00360561	2.22998e-08	0.0295588	0.0255805	0.247878
Smoking initiation	rs1154693	3	117804154	G	A	0.856	0.0326217	0.00491232	3.12033e-11	0.0100503	0.140473	0.942963
Smoking initiation	rs1160685	4	94052854	G	C	0.478	0.0207724	0.00358893	7.19996e-09	-0.0304592	0.0232621	0.190401
Smoking initiation	rs11658881	17	2072949	G	A	0.418	0.0201357	0.00361066	2.43002e-08	-0.0202027	0.0198204	0.308067
Smoking initiation	rs11712680	3	75009019	C	A	0.174	-0.0270476	0.00457843	3.51002e-09	-0.0512933	0.032286	0.112124
Smoking initiation	rs12025237	1	154205120	C	A	0.124	-0.0329992	0.00533915	6.52004e-10	-0.0304592	0.0349193	0.383059
Smoking initiation	rs12356821	10	104563808	C	G	0.14	0.03937	0.0050491	6.27047e-15	0.0198026	0.0457127	0.66487
Smoking initiation	rs12474587	2	162802993	T	G	0.404	0.0276329	0.00358234	1.24997e-14	0.0198026	0.0265856	0.456354
Smoking initiation	rs12545053	8	65073605	G	A	0.397	0.0202808	0.00363668	2.43002e-08	0.0676586	0.0261887	0.00978025
Smoking initiation	rs12632110	3	50224225	G	A	0.647	-0.0233768	0.00375292	4.78002e-10	0.040822	0.026872	0.12873
Smoking initiation	rs13261666	8	59814666	T	G	0.522	-0.0268946	0.00355604	3.90032e-14	-0.0295588	0.0280032	0.291174
Smoking initiation	rs134529	22	28781758	C	T	0.349	-0.019984	0.00366078	4.84998e-08	0.0392207	0.02726	0.150217
Smoking initiation	rs1435741	15	47935843	A	G	0.425	0.0294151	0.00359095	2.63998e-16	0.0487902	0.0263674	0.0642569
Smoking initiation	rs1555445	20	31175258	T	A	0.337	0.0225548	0.0038234	3.64998e-09	-0.0304592	0.0263151	0.247077
Smoking initiation	rs1565735	8	27426077	A	T	0.212	-0.037618	0.0044613	3.41979e-17	-0.0202027	0.0385295	0.600038
Smoking initiation	rs1869243	3	5724536	C	T	0.481	0.0197411	0.00356289	2.97002e-08	0.0295588	0.0224067	0.187104
Smoking initiation	rs1899896	8	93201036	T	C	0.286	0.0264481	0.00388691	1.03992e-11	-0.0202027	0.0308121	0.512033
Smoking initiation	rs2046850	1	210304319	T	C	0.187	-0.0248139	0.00447842	3.02998e-08	0.0295588	0.0317803	0.35232
Smoking initiation	rs2107300	2	200937901	G	C	0.845	-0.027201	0.00492533	3.27002e-08	-0.00995033	0.0495244	0.840763
Smoking initiation	rs2186122	1	66470206	T	A	0.561	0.0260573	0.00358602	3.60994e-13	0.0100503	0.0205915	0.625492
Smoking initiation	rs222449	6	52916062	T	A	0.793	-0.0253208	0.00442796	1.07999e-08	0.0202027	0.0276317	0.464692
Smoking initiation	rs2378662	9	86707289	A	G	0.556	0.0209482	0.00356645	4.15997e-09	0.0100503	0.0197583	0.610988
Smoking initiation	rs3001723	1	44037685	A	G	0.321	0.0335118	0.0038983	8.12082e-18	0.0487902	0.0274582	0.0755858
Smoking initiation	rs301805	1	8481016	G	T	0.559	0.0214679	0.00361329	2.80001e-09	0.0202027	0.0324618	0.53371
Smoking initiation	rs3800227	6	108994161	G	A	0.701	0.0228121	0.00405809	1.93001e-08	0.0100503	0.0280179	0.71981
Smoking initiation	rs3904512	13	38357471	A	G	0.429	-0.0211589	0.0035765	3.22998e-09	0.00995033	0.0270733	0.713222
Smoking initiation	rs4044321	5	166989513	G	A	0.642	-0.0278417	0.00371058	6.07995e-14	-0.00995033	0.128513	0.938284
Smoking initiation	rs4352629	5	87756821	T	C	0.492	-0.0275284	0.00356881	1.22011e-14	-0.0100503	0.0258953	0.697932
Smoking initiation	rs4543592	9	3014254	C	T	0.468	0.0219314	0.00356244	7.46002e-10	0.0392207	0.0277515	0.157573
Smoking initiation	rs4674993	2	226332033	G	A	0.207	-0.0252122	0.00443619	1.31999e-08	-0.0512933	0.0284124	0.0710264
Smoking initiation	rs4759228	12	56508409	C	G	0.27	-0.0216913	0.00393413	3.57998e-08	-0.0202027	0.0262924	0.442258
Smoking initiation	rs4781977	16	17572674	C	T	0.205	-0.0238668	0.00436473	4.54004e-08	-0.0202027	0.0483879	0.676301
Smoking initiation	rs578584	2	45143175	T	A	0.605	0.0286801	0.00359627	1.50003e-15	0.0304592	0.024471	0.213239
Smoking initiation	rs6433897	2	182034448	C	T	0.754	0.0224483	0.00405809	3.16002e-08	0.0100503	0.0245324	0.682043
Smoking initiation	rs6508144	18	50026142	G	C	0.563	-0.0206935	0.00358602	7.97003e-09	-0.0295588	0.0280292	0.291622
Smoking initiation	rs6669839	1	50625979	T	C	0.204	0.0260041	0.0043955	3.36001e-09	0.0295588	0.0316801	0.3508
Smoking initiation	rs6728726	2	623976	C	T	0.829	0.0354486	0.00473279	6.72977e-14	-0.00995033	0.0395041	0.801133
Smoking initiation	rs6788098	3	85624131	T	A	0.623	-0.0313461	0.00368905	1.90985e-17	-0.00995033	0.0182599	0.585804
Smoking initiation	rs6893752	5	60374912	G	A	0.766	-0.0240995	0.00407356	3.24997e-09	0.040822	0.0264119	0.122203
Smoking initiation	rs7585579	2	60024857	G	C	0.505	0.0223996	0.0037281	1.88001e-09	0.0100503	0.0164336	0.540822
Smoking initiation	rs7921378	10	63674885	C	G	0.463	-0.0254601	0.00355815	8.26038e-13	0.0295588	0.0251538	0.239946
Smoking initiation	rs7929518	11	85980958	G	A	0.765	0.0242377	0.00428466	1.55998e-08	0.0100503	0.0240717	0.676301
Smoking initiation	rs7938812	11	112911004	G	T	0.424	0.0437914	0.00363668	2.71019e-33	0.0198026	0.0268327	0.460513
Smoking initiation	rs7969559	12	69655167	G	A	0.688	-0.0243756	0.00395946	7.31004e-10	0.0100503	0.0434516	0.817082
Smoking initiation	rs9540729	13	66947124	T	A	0.501	-0.0195522	0.00355789	3.81997e-08	-0.0295588	0.0283188	0.296583
Smoking initiation	rs962625	4	28473524	G	A	0.24	0.0237181	0.00403803	4.36999e-09	0.0582689	0.028749	0.0426815
Smoking initiation	rs993700	4	67825894	C	T	0.766	-0.025928	0.00429163	1.52999e-09	-0.0198026	0.0266557	0.45754
Current tobacco smoking	rs10134246	14	80356531	A	G	0.909375	0.0115497	0.00199674	7.29995e-09	-0.0198026	0.0375559	0.597996
Current tobacco smoking	rs10891481	11	112830562	G	A	0.383657	0.00845303	0.00117365	5.90065e-13	0.0295588	0.0281601	0.29387
Current tobacco smoking	rs12469094	2	22967228	C	A	0.68186	-0.00685575	0.00122457	2.19999e-08	0.040822	0.0263617	0.121494
Current tobacco smoking	rs1452787	18	53207207	G	A	0.276265	0.00705403	0.00127089	2.80001e-08	0.0198026	0.0266557	0.45754
Current tobacco smoking	rs1549212	5	166996722	T	C	0.626264	-0.00751493	0.00117745	1.7e-10	-0.00995033	0.0263018	0.705198
Current tobacco smoking	rs1565735	8	27426077	A	T	0.203149	-0.0101287	0.00142501	1.20005e-12	-0.0202027	0.0385295	0.600038
Current tobacco smoking	rs3001723	1	44037685	A	G	0.301175	0.00721497	0.00123869	5.69994e-09	0.0487902	0.0274582	0.0755858
Current tobacco smoking	rs3025316	9	136459543	C	T	0.11429	0.0196756	0.00179265	5.00035e-28	0.0676586	0.0531845	0.20332
Current tobacco smoking	rs329120	5	133861756	T	C	0.419332	-0.00666687	0.00115429	7.69999e-09	-0.0943107	0.0303269	0.0018721
Current tobacco smoking	rs3742365	14	104198251	C	T	0.404833	0.00667236	0.0011627	9.49992e-09	-0.0100503	0.0205915	0.625492
Current tobacco smoking	rs4543592	9	3014254	C	T	0.480069	0.00629793	0.00114096	3.40001e-08	0.0392207	0.0277515	0.157573
Current tobacco smoking	rs6727997	2	146346285	G	A	0.654335	0.00737776	0.00120444	8.99995e-10	0.0100503	0.0317479	0.751573
Current tobacco smoking	rs7807019	7	117543063	G	A	0.459691	0.00745097	0.00114226	6.89922e-11	0.0295588	0.0243221	0.22425
Current tobacco smoking	rs8031550	15	80956407	A	G	0.240382	-0.00797846	0.00133233	2.1e-09	-0.040822	0.0298791	0.171864
Chr, Chromosome; RA, rheumatoid arthritis; EAF, effect allele frequency; SE, standard error; SNP, single nucleotide polymorphism.
